# Supplementary material for: Dual Transcriptome and Metabolic Analysis of Vitis vinifera cv. Pinot Noir Berry and Botrytis cinerea During Quiescence and Egressed Infection
Source: Front Plant Sci. 2020 Jan 30;10:1704. doi: 10.3389/fpls.2019.01704 (PMC7002552; doi:10.3389/fpls.2019.01704)
Supplement: Supplementary file 1 [file DataSheet_1.xlsx]

## Sheet: TableS1
Supplemental Table S1. List of qPCR primers. Gene identification, primer name, primer sequence, and source are listed.
Organism	Gene ID	Primer name	Primer sequence	Reference
Botrytis cinerea	Bcin01g09620 (BcRPL5)	Bcrpl5-F	GATGAGACCGTCAAATGGTTC	Zhang and vanKan, 2013
		Bcrpl5-R	CAGAAGCCCACGTTACGACA
	Bcin01g08040 (BcTUBA)	BctubA-F	TTTGGAGCCAGGTACCATGG	Mehli et al. 2005
		BctubA-R	GTCGGGACGGAAGAGTTGAC
	Bcin01g09570	Bcyt521-F	GTTGGAACTGTCGGAGGTGT	This study
		Bcyt521-R	GCCTTTTCATCAGCTGCTTT
	Bcin02g06140	BcCP2-F	CGGATTCCCATCATTCAATC	This study
		BcCP2-R	AGGAGGTCCCATTCCCATAC
	Bcin03g01920	BcCAT-F	CAATGGTCCACTCCTTCTTCA	This study
		BcCAT-R	AACACGCTCTGGGATACGTT
	Bcin07g01540	BcEF2-F	CTTTGGGTGACGTCCAAGTT	This study
		BcEF2-R	CACCGAATTTCTTGGCGTAT
	Bcin08g05540	BcCND1-F	GCTACCGATGGTCTTGGAAA	This study
		BcCND1-R	ATCAGTGGTGACGATGTGGA
	Bcin11g04800	BcCDA-F	CTTCCCTGTTGTTCCTCCAA	This study
		BcCDA-R	TGTCTCATCCGGACTCACAA
	Bcin12g06170	Bcalle-F	CGAAGTCCTTCCAGAGCAAC	This study
		Bcalle-R	TGGGTCTCTCCGACAGTTCT
	Bcin13g05810	BcALD-F	ACGGAAAGGCAATCTCAATG	This study
		BcALD-R	CTTATCTGCCCATCCACCAT
	Bcin14g04260	BcMAS1-F	CGATGGAACTCCTCGTGATT	This study
		BcMAS1-R	GATCATCTTGGCAGCACTGA
Vitis vinifera	VIT_04s0044g00580 (VvACT)	VvACT-F	ATGTGCCTGCCATGTATGTTGCC	Bèzier et al. 2002
		VvACT-R	AGCTGCTCTTTGCAGTTTCCAGC
	VIT_06s0004g00480 (VvTUB)	VvTUB-F	TGTTGGTGAAGGCATGGAGG	Giacomelli et al. 2012
		VvTUB-R	AGATGACACGCCTGCTGAACT
	VIT_01s0010g02020	VvPER-F	AGGGCAAGCAAGATGTGTGA	This study
		VvPER-R	TCCAGGGGTGCAAGATTGTC
	VIT_01s0146g00480	VvJAZ10-F	TCCGAAGAATAATCCGCCGT	This study
		VvJAZ10-R	CAGGACTGTAAACCGGCAAC
	VIT_02s0025g01670	Vv02-F	ACAAGGAAGCAAAAGGAGCA	This study
		Vv02-R	CCTCAGCAAGTTCAACCACA
	VIT_03s0038g03130	VvFMO3-F	CTCCAAACACCCAAACCATT	This study
		VvFMO3-R	TGAACTTGATGTGCCTGAGC
	VIT_04s0023g03230	VvSAUR9-F	TGGGAAGAAACCTGGCTATG	This study
		VvSAUR9-R	GGTGAGCCAACCATGAGATT
	VIT_05s0094g00360	VvCHIT4c-F	TCGAATGCGATGGTGGAAA	Ramírez-Suero et al. 2014
		VvCHIT4c-R	TCCCCTGTCGAAACACCAAG
	VIT_07s0005g03340	VvMYB14-F	TCTGAGGCCGGATATCAAAC	Höll et al. 2013
		VvMYB14-R	GGGACGCATCAAGAGAGTGT
	VIT_08s0058g00690	VvWRKY33-F	ATTCAAGCACTAGTATGAACAGAGCAG	Merz et al. 2015
		VvWRKY33-R	CCTTGTTGCCTTGGCATGA
	VIT_08s0058g00790	VvSIRD-F	TGAAGACACACTCGGAGCTG	This study
		VvSIRD-R	AGGATATCGAGGCGTCCGTA
	VIT_11s0052g01110	Vv4CL-F	TTCCCGACATCAACATCCCG	This study
		Vv4CL-R	TTACGTGCGGTGAGATGGAC
	VIT_12s0059g01250	VvbGlu-F	GCGTTTCTCCTGACCGTCTA	This study
		VvbGlu-R	GCTCTTCATGGCCAACTGAC
	VIT_13s0074g00390	VvCYP-F	ATCGAAAAGGGCCAGTCTTT	This study
		VvCYP-R	GCATGTTTTGCACCATGTTC
	VIT_14s0066g01150	VvCCR-F	AGCAGAAACAGGGATGCCAT	This study
		VvCCR-R	AGAGAGCCTCCCATCTGACA
	VIT_14s0171g00180	VvLRR-F	GCACTGGAAATTTGGGAGAA	This study
		VvLRR-R	GCAAATCCGCTGAAATCACT
	VIT_17s0000g09770	VvCP-F	GGTTTTGGTTGTTGGGATTG	This study
		VvCP-R	TAAAGCGCTTGTGCTTCTCA
	VIT_18s0001g14790	VvEXL3-F	GGCGCGAAGAATAGTTGTTG	This study
		VvEXL3-R	GATCCTCGGCACACTCTCTT
	VIT_19s0014g01780	VvBZIP-F	TTCTTGGGTGGACGAGTTTC	This study
		VvBZIP-R	ATGCCTAGCTTCCTCAACCA
	VIT_19s0093g00320	VvGST1-F	CCAAAGAGCAAAAGCCAAGT	Conn et al. 2008
		VvGST1-R	TGTCCAGAAAACCCAAAGTC
References
Bèzier A., Lambert B., Baillieul F. (2002) Study of defense-related gene expression in grapevine leaves and berries infected with Botrytis cinerea. Eur. J. Plant Pathol. 108, 111–120
Conn S., Curtin C., Bézier A., Franco C., Zhang W. (2008) Purification, molecular cloning, and characterization of glutathione S-transferases (GSTs) from pigmented Vitis vinifera L. cell suspension cultures as putative anthocyanin transport proteins. J. Exp. Bot. 59, 3621-3634
Giacomelli L., Nanni V., Lenzi L., Zuang J., Dalla Serra M., Banfield M.J., et al. (2012) Identification and characterization of the defensin-like gene family of grapevine. Mol. Plant Microbe Interact. 25, 1118–31.
Höll J., Vannozzi A., Czemmel S., D’Onofrio C., Walker A.R., Rausch T., et al. (2013) The R2R3-MYB transcription factors MYB14 and MYB15 regulate stilbene biosynthesis in Vitis vinifera. Plant Cell 25, 4135–4149.
Mehli L., Kjellsen T.D., Dewey F.M., Hietala A.M. (2005) A case study from the interaction of strawberry and Botrytis cinerea highlights the benefits of comonitoring both partners at genomic and mRNA level. New Phytol. 168, 465-474.
Merz P.R., Moser T., Höll J., Kortekamp A., Buchholza G., Zyprian E., et al. (2015). The transcription factor VvWRKY33 is involved in the regulation of grapevine (Vitis vinifera) defense against the oomycete pathogen Plasmopara viticola. Physiol. Plant 153, 365–380.
Ramirez-Suero M., Benard-Gellon M., Chong J., Laloue H., Stempien E., Abou-Mansour E., et al. (2014). Extracellular compounds produced by fungi associated with Botryosphaeria dieback induce differential defence gene expression patterns and necrosis in Vitis vinifera cv. Chardonnay cells. Protoplasma 251, 1417–1426.
Zhang L. and van Kan J.A.L. (2013) Botrytis cinerea mutants deficient in D-galacturonic acid catabolism have a perturbed virulence on Nicotiana benthamiana and Arabidopsis, but not on tomato. Mol. Plant Pathol. 14, 19–29.

## Sheet: TableS2
Supplemental Table S2. Summary of reads mapping of the 18 RNA-seq libraries Ctrl, mock inoculated; Trt, B. cinerea inoculated; Bc, Botrytis cinerea; HG, hard-green berry; Peg, pre-egression; Eg, egression; 1-3 indicate the three biological replicates.
Library	Total quality-trimmed reads	Reads mapped to V. vinifera reference	Reads uniquely mapped to V. vinifera reference	Reads mapped to B. cinerea reference	Reads uniquely mapped to B. cinerea reference
HG_Ctrl1	18764162	17,226,186 (91.80 %)	16,552,848 (88.22 %)	46,268 (0.25 %)	520 (0.01 %)
HG_Ctrl2	18245810	13,462,443 (73.78 %)	10,041,596 (55.04 %)	1,675,246 (9.18 %)	1,786 (0.00 %)
HG_Ctrl3	20330170	17,125,573 (84.24 %)	16,376,294 (80.55 %)	68,337 (0.34 %)	545 (0.00 %)
HG_Trt1	23828415	21,594,466 (90.62 %)	20,837,836 (87.45 %)	45,065 (0.19 %)	6,958 (0.03 %)
HG_Trt2	21976001	19,853,734 (90.34 %)	19,120,028 (87.00 %)	56,664 (0.26 %)	16,928 (0.08 %)
HG_Trt3	21146332	18,828,955 (89.04 %)	18,070,467 (85.45 %)	75,234 (0.35 %)	24,680 (0.12 %)
Ripe_Ctrl1	24635902	22,048,745 (89.50 %)	21,007,364 (85.27 %)	37,989 (0.15 %)	818 (0.00 %)
Ripe_Ctrl2	26843805	24,151,620 (89.97 %)	23,069,555 (85.94 %)	27,883 (0.10 %)	836 (0.00 %)
Ripe_Ctrl3	29860937	26,527,044 (88.84 %)	25,136,297 (84.18 %)	169,478 (0.57 %)	885 (0.00 %)
Ripe_Eg1	21296699	3,254,793 (15.28 %)	2,756,774 (12.94 %)	16,664,468 (78.25 %)	14,235,574 (66.84 %)
Ripe_Eg2	22578478	5,287,093 (23.42 %)	4,550,569 (20.15 %)	14,815,131 (65.62 %)	12,490,580 (55.32 %)
Ripe_Eg3	28787397	12,703,484 (44.13 %)	11,577,654 (40.22 %)	12,750,536 (44.29 %)	10,718,882 (37.23 %)
Ripe_Peg1	45369750	32,808,151 (72.31 %)	27,381,446 (60.35 %)	2,547,394 (5.61 %)	22,842 (0.05 %)
Ripe_Peg2	55880939	45,269,916 (81.01 %)	42,976,225 (76.91 %)	2,315,554 (4.14 %)	1,698,079 (3.04 %)
Ripe_Peg3	47239407	40,062,424 (84.81 %)	38,243,440 (80.96 %)	118,269 (0.25 %)	23,815 (0.05 %)
Bc1	22223388	76,740 (0.35 %)	21,423 (0.01 %)	20,072,229 (90.32 %)	14,108,503 (63.48 %)
Bc2	21289297	47,738 (0.22 %)	28,559 (0.13 %)	19,256,732 (90.45 %)	16,603,159 (77.99 %)
Bc3	22254222	50,719 (0.23 %)	17,798 (0.08 %)	20,086,452 (90.25 %)	16,522,732 (74.24 %)

## Sheet: TableS3
Supplemental Table S3. Differentially expressed V. vinifera genes due to quiescent B. cinerea presence on hard-green berry. Inoculation was made at flowering and samples were collected at hard-green berry stage (4 wpi). Fold change (log2, B. cinerea vs mock inoculated samples) and P-value are presented together with gene annotation (functional category, functional annotation, KEGG number, and bes…
Gene ID	Functional categories	Functional annotation	briefname, EC or Kegg ID	Best Arabidopsis match	p-value	Fold change	Gene name
VIT_18s0157g00170	Metabolism.Primary metabolism.Amino acid metabolism.Cysteine metabolism||Metabolism.Cellular metabolism.Nitrogen and sulfur metabolism.Sulfur metabolism.Sulfur compound metabolism||Response to stimulus.Stress response.Biotic stress response||	Alliin lyase precursor	E4_4_1_4	AT1G34040	0.00963129	1.98359
VIT_17s0000g08990	Metabolism.Primary metabolism.Amino acid metabolism.Cysteine metabolism||Metabolism.Cellular metabolism.Nitrogen and sulfur metabolism.Sulfur metabolism.Sulfur compound metabolism||Response to stimulus.Stress response.Biotic stress response||	Alliinase	E4_4_1_4	AT4G24670	0.00612506	1.00274
VIT_15s0024g00980	Metabolism.Primary metabolism.Amino acid metabolism.Arginine and proline metabolism.Urea cycle||Metabolism.Primary metabolism.Amino acid metabolism.Aromatic amino acid metabolism.Phenylalanine metabolism.Phenylalanine biosynthesis||Signaling.Hormone Signaling.Auxin Signaling.Auxin metabolism||Transport overview.Primary Active Transporters.P-P-bond hydrolysis-driven transporters.Chloroplast Env Pr…	Amidase	E3_5_1_4	AT5G07360	0.00247923	1.39167
VIT_13s0067g01410	Metabolism.Primary metabolism.Amino acid metabolism.Aromatic amino acid metabolism.Aromatic amino acid biosynthesis||Metabolism.Cellular metabolism.Phytoalexin metabolism.Phytoalexin biosynthesis||Metabolism.Secondary metabolism.Aromatic compound metabolism.Aromatic compound biosynthesis||	Anthranilate N-hydroxycinnamoyl/benzoyltransferase	E2_3_1_144	AT2G40230	0.00214515	1.20537
VIT_04s0044g00250	Metabolism.Primary metabolism.Amino acid metabolism.Cysteine metabolism.Cysteine biosynthesis||Metabolism.Cellular metabolism.Amino acid derivative metabolism.Selenoamino acid metabolism||Metabolism.Cellular metabolism.Nitrogen and sulfur metabolism.Sulfur metabolism||Metabolism.Primary metabolism.Amino acid metabolism.Amino acid biosynthesis||	Beta-cyanoalanine synthase 1	E2_5_1_47	AT3G61440	0.00382998	1.28693
VIT_17s0000g08460	Metabolism.Primary metabolism.Amino acid metabolism.Histidine metabolism||Metabolism.Primary metabolism.Organic acid metabolism.Butanoate metabolism||Metabolism.Cellular metabolism.Nitrogen and sulfur metabolism.Nitrogen metabolism||Transport overview.Electrochemical Potential-driven Transporters.Porters.Sulfate Permease||Metabolism.Cellular metabolism.One-carbon metabolism||	Carbonic anhydrase, chloroplast precursor	E4_2_1_1	AT5G14740	7.32e-05	2.84896
VIT_11s0052g01150	Metabolism.Primary metabolism.Amino acid metabolism.Methionine metabolism||Metabolism.Cellular metabolism.Amino acid derivative metabolism.Nicotianamine biosynthesis||Metabolism.Cellular metabolism.Iron metabolism.Iron assimilation||Transport overview.Ion transport.Cation transport.Heavy metal ion transport.Iron transport||	Nicotianamine synthase	E2_5_1_43	AT1G09240	0.000564548	4.06697
VIT_16s0050g01430	Metabolism.Primary metabolism.Amino acid metabolism.Arginine and proline metabolism||	Ornithine cyclodeaminase	E4_3_1_12	AT5G52810	2.93e-05	1.18464
VIT_12s0028g01840	Metabolism.Primary metabolism.Amino acid metabolism.Aromatic amino acid metabolism.Phenylalanine metabolism.Phenylalanine biosynthesis||Metabolism.Cellular metabolism.Methane metabolism||Response to stimulus.Stress response.Abiotic stress response.Oxidative stress response||	Peroxidase	E1_11_1_7	AT5G05340	0.00422565	2.82341	VviPrxIII43b
VIT_08s0058g00990	Metabolism.Primary metabolism.Amino acid metabolism.Aromatic amino acid metabolism.Phenylalanine metabolism.Phenylalanine biosynthesis||Metabolism.Cellular metabolism.Methane metabolism||Response to stimulus.Stress response.Abiotic stress response.Oxidative stress response||	Peroxidase	E1_11_1_7	AT5G05340	0.000447505	3.47727	VviPrxIII02a
VIT_14s0068g01920	Metabolism.Primary metabolism.Amino acid metabolism.Aromatic amino acid metabolism.Phenylalanine metabolism.Phenylalanine biosynthesis||Metabolism.Cellular metabolism.Methane metabolism||Response to stimulus.Stress response.Abiotic stress response.Oxidative stress response||	Peroxidase	E1_11_1_7	AT5G14130	0.00393487	2.32367	VviPrxIII12a
VIT_18s0072g00160	Metabolism.Primary metabolism.Amino acid metabolism.Aromatic amino acid metabolism.Phenylalanine metabolism.Phenylalanine biosynthesis||Metabolism.Cellular metabolism.Methane metabolism||Response to stimulus.Stress response.Abiotic stress response.Oxidative stress response||	Peroxidase 12	E1_11_1_7	AT1G71695	0.00182932	1.02103	VviPrxIII24a
VIT_18s0001g01140	Metabolism.Primary metabolism.Amino acid metabolism.Aromatic amino acid metabolism.Phenylalanine metabolism.Phenylalanine biosynthesis||Metabolism.Cellular metabolism.Methane metabolism||Response to stimulus.Stress response.Abiotic stress response.Oxidative stress response||	Peroxidase 64	E1_11_1_7	AT5G42180	0.00171043	1.55911	VviPrxIII07c
VIT_04s0023g02570	Metabolism.Primary metabolism.Amino acid metabolism.Aromatic amino acid metabolism.Phenylalanine metabolism.Phenylalanine biosynthesis||Metabolism.Cellular metabolism.Methane metabolism||Response to stimulus.Stress response.Abiotic stress response.Oxidative stress response||	Peroxidase 72	E1_11_1_7	AT5G66390	0.00123551	2.1528	VviPrxIII33a-2
VIT_07s0129g00360	Metabolism.Primary metabolism.Amino acid metabolism.Aromatic amino acid metabolism.Phenylalanine metabolism.Phenylalanine biosynthesis||Metabolism.Cellular metabolism.Methane metabolism||Response to stimulus.Stress response.Abiotic stress response.Oxidative stress response||	Peroxidase 73	E1_11_1_7	AT5G67400	8.2e-05	1.25305	VviPrxIII10a
VIT_01s0010g01090	Metabolism.Primary metabolism.Amino acid metabolism.Aromatic amino acid metabolism.Phenylalanine metabolism.Phenylalanine biosynthesis||Metabolism.Cellular metabolism.Methane metabolism||Response to stimulus.Stress response.Abiotic stress response.Oxidative stress response||	Peroxidase ATP23a	E1_11_1_7	AT1G68850	0.000410517	4.19312	VviPrxIII32a
VIT_16s0039g01100	Metabolism.Primary metabolism.Amino acid metabolism.Aromatic amino acid metabolism.Tyrosine metabolism||Metabolism.Primary metabolism.Amino acid metabolism.Aromatic amino acid metabolism.Phenylalanine metabolism.Phenylalanine biosynthesis||Metabolism.Cellular metabolism.Nitrogen and sulfur metabolism.Nitrogen metabolism||Metabolism.Secondary metabolism.Phenylpropanoid metabolism.Phenylpropanoid b…	Phenylalanin ammonia-lyase [Vitis vinifera]	E4_3_1_5	AT2G37040	0.00718727	4.90266
VIT_00s0480g00030	Metabolism.Primary metabolism.Amino acid metabolism.Aromatic amino acid metabolism.Tyrosine metabolism.Tyrosine catabolism||Transport overview.Incompletely characterized transport systems.Recognized transporters of unknown biochemical mechanism.Iron/Lead Transporter.Oxidase-dep Fe2+ Transporter||Metabolism.Primary metabolism.Amino acid metabolism.Amino acid catabolism||Metabolism.Secondary metabo…	Polyphenol oxidase	E1_10_3_1		0.00293411	2.75091
VIT_00s0480g00040	Metabolism.Primary metabolism.Amino acid metabolism.Aromatic amino acid metabolism.Tyrosine metabolism.Tyrosine catabolism||Transport overview.Incompletely characterized transport systems.Recognized transporters of unknown biochemical mechanism.Iron/Lead Transporter.Oxidase-dep Fe2+ Transporter||Metabolism.Primary metabolism.Amino acid metabolism.Amino acid catabolism||Metabolism.Secondary metabo…	Polyphenol oxidase II, chloroplast precursor	E1_10_3_1		0.00268327	2.90775
VIT_10s0116g01670	Metabolism.Primary metabolism.Amino acid metabolism.Aromatic amino acid metabolism.Aromatic amino acid biosynthesis||Metabolism.Cellular metabolism.Shikimate metabolism||Metabolism.Primary metabolism.Amino acid metabolism.Amino acid biosynthesis||	Prephenate dehydratase with ACT region	E4_2_1_51	AT1G11790	0.00865428	1.28594
VIT_03s0088g01180	Metabolism.Primary metabolism.Amino acid metabolism.Arginine and proline metabolism||Metabolism.Primary metabolism.Protein metabolism and modification.Proteolysis||	Proline iminopeptidase	E3_4_11_5	AT1G09970	8.13e-05	2.67601
VIT_08s0007g05000	Metabolism.Primary metabolism.Amino acid metabolism.Methionine metabolism||Metabolism.Cellular metabolism.Amino acid derivative metabolism.Selenoamino acid metabolism||	S-adenosylmethionine synthetase	E2_5_1_6	AT2G36880	0.0018093	1.17279
VIT_13s0019g02180	Metabolism.Primary metabolism.Amino acid metabolism.Arginine and proline metabolism.Urea cycle||Metabolism.Secondary metabolism.Primary amino acids derivated metabolism.Alkaloid metabolism||	Tropinone reductase	E1_1_1_206	AT5G06060	0.00421662	2.12877
VIT_14s0083g00460	Metabolism.Primary metabolism.Amino acid metabolism.Aromatic amino acid metabolism.Aromatic amino acid biosynthesis||Metabolism.Primary metabolism.Amino acid metabolism.Amino acid biosynthesis||Metabolism.Primary metabolism.Amino acid metabolism.Aromatic amino acid metabolism.Tryptophan metabolism.Tryptophan biosynthesis||	Tryptophan synthase beta chain 2	E4_2_1_20	AT5G38530	0.0024196	2.30848
VIT_13s0084g00130	Metabolism.Cellular metabolism.Esterase activity||	CXE carboxylesterase	E3_1_1_1	AT5G06570	2.45e-06	2.17281
VIT_17s0000g05360	Metabolism.Primary metabolism.Generation of metabolite precursors and energy.Storage proteins||	Germin		AT1G18980	0.00232559	3.66339
VIT_14s0128g00690	Metabolism.Primary metabolism.Generation of metabolite precursors and energy.Storage proteins||	Germin protein 3		AT5G39110	0.000468115	4.19802
VIT_11s0016g01650	Diverse functions.Gene family with diverse functions.Ankyrin domain family||	Ankyrin repeat			0.000963229	3.48691
VIT_00s0174g00070	Diverse functions.Gene family with diverse functions.Ankyrin domain family||	Ankyrin repeat protein			0.00972696	1.58521
VIT_14s0068g01360	Cellular process.Cell growth and death||	GEM-like protein 5		AT5G13200	0.00259685	1.76909
VIT_08s0058g00980	Metabolism.Primary metabolism.Amino acid metabolism.Aromatic amino acid metabolism.Phenylalanine metabolism.Phenylalanine biosynthesis||Metabolism.Cellular metabolism.Methane metabolism||Response to stimulus.Stress response.Abiotic stress response.Oxidative stress response||	Cationic peroxidase	E1_11_1_7	AT5G05340	0.00249817	1.37996
VIT_02s0025g02650	Cellular process.Cellular component organization and biogenesis.Cell wall organization and biogenesis.Cell wall metabolism.Cell wall catabolism.Cellulose catabolism||	Cellulase CEL2	E3_2_1_4	AT1G02800	0.00650032	3.70376
VIT_00s0469g00010	Cellular process.Cellular component organization and biogenesis.Cell wall organization and biogenesis.Cell wall metabolism.Cell wall biosynthesis.Cellulose biosynthesis||	Cellulose synthase CSLE1	E2_4_1_12_CSLE1	AT1G55850	0.00101677	2.04863
VIT_05s0049g00010	Cellular process.Cellular component organization and biogenesis.Cell wall organization and biogenesis.Cell wall metabolism.Cell wall biosynthesis.Cellulose biosynthesis||	Cellulose synthase CSLG2	E2_4_1_12_CSLG2	AT4G24000	0.00685776	1.23281
VIT_00s0340g00060	Cellular process.Cellular component organization and biogenesis.Cell wall organization and biogenesis.Cell wall metabolism.Cell wall catabolism.Cellulose catabolism||	Endo-1,4-beta-glucanase korrigan (KOR)	E3_2_1_4	AT1G65610	0.000490255	2.98225
VIT_00s0340g00050	Cellular process.Cellular component organization and biogenesis.Cell wall organization and biogenesis.Cell wall metabolism.Cell wall catabolism.Cellulose catabolism||	Endo-1,4-beta-glucanase korrigan (KOR)	E3_2_1_4	AT1G65610	0.000121683	2.60004
VIT_12s0034g00060	Metabolism.Primary metabolism.Carbohydrate metabolism.Polysaccharide metabolism.Starch and sucrose metabolism||Metabolism.Secondary metabolism.Aromatic compound metabolism.Aromatic compound glysosylation||	UDP-glucose glucosyltransferase	E2_4_1_35	AT3G21760	0.00141181	1.42076
VIT_12s0055g00200	Metabolism.Primary metabolism.Carbohydrate metabolism.Polysaccharide metabolism.Starch and sucrose metabolism||Metabolism.Secondary metabolism.Aromatic compound metabolism.Aromatic compound glysosylation||	UDP-glucose glucosyltransferase	E2_4_1_35	AT3G21760	0.00145108	2.20242
VIT_03s0017g01990	Metabolism.Primary metabolism.Carbohydrate metabolism.Polysaccharide metabolism.Starch and sucrose metabolism||Metabolism.Secondary metabolism.Aromatic compound metabolism.Aromatic compound glysosylation||	UDP-glucose glucosyltransferase	E2_4_1_35	AT3G21760	0.0062361	2.15818
VIT_12s0055g00020	Metabolism.Primary metabolism.Carbohydrate metabolism.Polysaccharide metabolism.Starch and sucrose metabolism||Metabolism.Secondary metabolism.Aromatic compound metabolism.Aromatic compound glysosylation||	UDP-glucose glucosyltransferase	E2_4_1_35	AT3G21760	0.00176497	1.1825
VIT_06s0004g07280	Metabolism.Primary metabolism.Carbohydrate metabolism.Monosaccharide metabolism.Pentose glucuronate interconversion||Metabolism.Primary metabolism.Carbohydrate metabolism.Polysaccharide metabolism.Starch and sucrose metabolism||Metabolism.Primary metabolism.Organic acid metabolism.Ascorbate and aldarate metabolism||	UDP-glucuronosyl/UDP-glucosyltransferase	E2_4_1_17		0.00124147	1.13893
VIT_12s0055g00160	Metabolism.Primary metabolism.Carbohydrate metabolism.Monosaccharide metabolism.Pentose glucuronate interconversion||Metabolism.Primary metabolism.Carbohydrate metabolism.Polysaccharide metabolism.Starch and sucrose metabolism||Metabolism.Primary metabolism.Organic acid metabolism.Ascorbate and aldarate metabolism||	UDP-glycosyltransferase 71E1	E2_4_1_17	AT3G21760	0.000121657	1.53776
VIT_11s0052g01220	Cellular process.Cellular component organization and biogenesis.Cell wall organization and biogenesis.Cell wall metabolism.Cell wall modification.Xyloglucan modification||	Xyloglucan endotransglycosylase 6	E2_4_1_207	AT4G25810	0.000638839	1.88685
VIT_03s0091g00810	Metabolism.Primary metabolism.Carbohydrate metabolism.Polysaccharide metabolism.Starch and sucrose metabolism||Metabolism.Primary metabolism.Carbohydrate metabolism.Monosaccharide metabolism.Nucleotide sugar metabolism||Cellular process.Cellular component organization and biogenesis.Cell wall organization and biogenesis.Cell wall metabolism.Cell wall catabolism.Xylan catabolism||	Beta-1,4-xylosidase	E3_2_1_37		0.00161205	1.68649
VIT_04s0008g01140	Metabolism.Primary metabolism.Carbohydrate metabolism.Monosaccharide metabolism.Galactose metabolism||Metabolism.Primary metabolism.Carbohydrate metabolism.Polysaccharide metabolism.Starch and sucrose metabolism.Sucrose catabolism||	Beta-fructosidase (BFRUCT1)	E3_2_1_26	AT3G13790	0.000160405	3.89008
VIT_14s0060g00760	Metabolism.Primary metabolism.Carbohydrate metabolism.Monosaccharide metabolism.Galactose metabolism||	Galactinol synthase	E2_4_1_123	AT2G47180	0.00126846	3.19792
VIT_14s0060g00790	Metabolism.Primary metabolism.Carbohydrate metabolism.Monosaccharide metabolism.Galactose metabolism||	Galactinol synthase	E2_4_1_123	AT2G47180	0.00233579	2.36269
VIT_14s0060g00810	Metabolism.Primary metabolism.Carbohydrate metabolism.Monosaccharide metabolism.Galactose metabolism||	Galactinol synthase	E2_4_1_123	AT2G47180	0.00685369	1.67765
VIT_09s0002g03390	Metabolism.Primary metabolism.Carbohydrate metabolism.Glycolysis Gluconeogenesis||Metabolism.Primary metabolism.Carbohydrate metabolism.Monosaccharide metabolism.Fructose and mannose metabolism||Metabolism.Primary metabolism.Carbohydrate metabolism.Monosaccharide metabolism.Galactose metabolism||Metabolism.Primary metabolism.Carbohydrate metabolism.Polysaccharide metabolism.Starch and sucrose met…	Hexokinase	E2_7_1_1	AT2G19860	0.00639935	-1.09818
VIT_14s0066g00810	Metabolism.Primary metabolism.Carbohydrate metabolism.Monosaccharide metabolism.Galactose metabolism||Metabolism.Primary metabolism.Carbohydrate metabolism.Oligosaccharide metabolism.Raffinose metabolism||	Raffinose synthase	E2_4_1_82	AT5G40390	0.00250604	1.34731
VIT_12s0034g01120	Metabolism.Primary metabolism.Carbohydrate metabolism.Glycosyl transference||	UDP-glycosyltransferase 71A13		AT3G21760	0.0026661	1.11052
VIT_02s0154g00110	Metabolism.Primary metabolism.Carbohydrate metabolism.Polysaccharide metabolism.Starch and sucrose metabolism||Metabolism.Primary metabolism.Carbohydrate metabolism.Oligosaccharide metabolism.Trehalose metabolism||	Trehalose-6-phosphate phosphatase (AtTPPA)	E3_1_3_12	AT4G12430	0.00130042	2.58183
VIT_02s0025g01730	Metabolism.Primary metabolism.Lipid metabolism.Fatty acid metabolism.Fatty acid biosynthesis||	3-oxoacyl-[acyl-carrier-protein] synthase	E2_3_1_41	AT5G46290	0.000840035	3.60198
VIT_05s0020g04540	Metabolism.Primary metabolism.Lipid metabolism.Fatty acid metabolism.Fatty acid biosynthesis||	Beta-ketoacyl-CoA synthase	E2_3_1_41	AT2G26640	0.00112317	1.87549
VIT_18s0001g10500	Metabolism.Secondary metabolism.Terpenoid metabolism.Tetraterpenoid metabolism.Tetraterpenoid biosynthesis.Carotenoid biosynthesis||Signaling.Hormone Signaling.ABA Signaling.ABA metabolism.ABA biosynthesis||Signaling.Hormone Signaling.ABA Signaling.ABA-mediated Signaling pathway||Signaling.Hormone Signaling.ABA Signaling.ABA metabolism.ABA catabolism||	ABA 8'-hydroxylase CYP707A1	E1_14_13_93	AT3G19270	0.00344844	-1.0763
VIT_05s0049g00410	Metabolism.Primary metabolism.Organic acid metabolism.Propanoate metabolism||Signaling.Hormone Signaling.Ethylene Signaling.Ethylene-mediated Signaling pathway||Signaling.Hormone Signaling.Ethylene Signaling.Ethylene metabolism.Ethylene biosynthesis||	1-aminocyclopropane-1-carboxylate oxidase	E1_14_17_4	AT1G06620	0.00155547	1.14773
VIT_02s0012g00400	Metabolism.Primary metabolism.Organic acid metabolism.Propanoate metabolism||Signaling.Hormone Signaling.Ethylene Signaling.Ethylene-mediated Signaling pathway||Signaling.Hormone Signaling.Ethylene Signaling.Ethylene metabolism.Ethylene biosynthesis||	1-aminocyclopropane-1-carboxylate oxidase	E1_14_17_4	AT1G17020	0.00360116	3.71204
VIT_12s0059g01380	Metabolism.Primary metabolism.Organic acid metabolism.Propanoate metabolism||Signaling.Hormone Signaling.Ethylene Signaling.Ethylene-mediated Signaling pathway||Signaling.Hormone Signaling.Ethylene Signaling.Ethylene metabolism.Ethylene biosynthesis||	1-aminocyclopropane-1-carboxylate oxidase 1	E1_14_17_4	AT1G05010	5.15e-05	2.16915
VIT_17s0000g06360	Signaling.Hormone Signaling.Auxin Signaling.Auxin-mediated Signaling pathway||Cellular process.Cell growth and death.Cell growth||	Alpha-expansin 3	EXPA3	AT1G69530	0.00337703	2.32398
VIT_02s0033g01380	Signaling.Hormone Signaling.ABA Signaling.ABA-mediated Signaling pathway||Cellular process.Cellular homeostasis.Cell redox homeostasis||	Alternative oxidase 1D	AOX1D	AT1G32350	0.00114296	2.30354
VIT_01s0011g03070	Signaling.Hormone Signaling.Ethylene Signaling.Ethylene-mediated Signaling pathway||Regulation overview.Regulation of gene expression.Regulation of transcription.Transcription factor.AP2 family transcription factor.RAV subfamily transcription factor||	AP2 domain-containing protein RAP2.8	RAP2_8	AT1G25560	0.00257013	2.49497	VvRAV1
VIT_11s0037g00870	Signaling.Hormone Signaling.Ethylene Signaling.Ethylene-mediated Signaling pathway||Regulation overview.Regulation of gene expression.Regulation of transcription.Transcription factor.AP2 family transcription factor.ERF subfamily transcription factor||	AP2-like ethylene-responsive transcription factor	AP2_1	AT1G16060	0.000448816	3.69141	VvAP2-01
VIT_08s0040g01220	Signaling.Hormone Signaling.Auxin Signaling.Auxin transport||Transport overview.Electrochemical Potential-driven Transporters.Porters.Auxin Efflux Carrier||	Auxin efflux carrier protein 10	AUXEFF10	AT1G73590	0.00112176	2.85071
VIT_05s0020g04680	Signaling.Hormone Signaling.Auxin Signaling.Auxin-mediated Signaling pathway||Regulation overview.Regulation of gene expression.Regulation of transcription.Transcription factor.AUXIAA family transcription factor||	Auxin-induced protein 22D	IAA22D_2	AT5G43700	0.00139865	1.07218
VIT_12s0057g00430	Signaling.Hormone Signaling.Auxin Signaling.Auxin-mediated Signaling pathway||	Auxin-responsive	AUXREG		0.000812255	3.76953
VIT_12s0057g00420	Signaling.Hormone Signaling.Auxin Signaling.Auxin-mediated Signaling pathway||	Auxin-responsive protein AIR12	AIR12	AT5G35735	0.000397035	3.37876
VIT_12s0055g01280	Signaling.Hormone Signaling.Brassinosteroid Signaling.Brassinosteroid-mediated Signaling pathway||Response to stimulus.Stress response.Biotic stress response.Plant-pathogen interaction||	Brassinosteroid insensitive 1-associated receptor kinase 1	BAK1	AT4G33430	0.00215513	1.9828
VIT_17s0000g07420	Signaling.Hormone Signaling.Jasmonate salicylate signaling.Jasmonate Signaling.Jasmonate-mediated Signaling pathway||Response to stimulus.Stress response.Biotic stress response||Signaling.Hormone Signaling.Jasmonate salicylate signaling.Salicylic acid Signaling.Salicylic acid-mediated Signaling pathway||	EDS1 (Enhanced disease susceptibility 1)	EDS1	AT3G48090	0.00269104	2.36926
VIT_17s0000g07560	Signaling.Hormone Signaling.Jasmonate salicylate signaling.Jasmonate Signaling.Jasmonate-mediated Signaling pathway||Response to stimulus.Stress response.Biotic stress response||Signaling.Hormone Signaling.Jasmonate salicylate signaling.Salicylic acid Signaling.Salicylic acid-mediated Signaling pathway||	EDS1 (Enhanced disease susceptibility 1)	EDS1	AT3G48090	0.00397457	1.10072
VIT_10s0003g00580	Signaling.Hormone Signaling.Ethylene Signaling.Ethylene-mediated Signaling pathway||Signaling.Hormone Signaling.Jasmonate salicylate signaling.Jasmonate Signaling.Jasmonate-mediated Signaling pathway||Regulation overview.Regulation of gene expression.Regulation of transcription.Transcription factor.AP2 family transcription factor||Signaling.Hormone Signaling.Ethylene Signaling.Ethylene responsive…	ERF/AP2 transcription factor sub B-3 (ATERF-2)	ERF1_5	AT5G47220	0.000118698	1.36955	VvERF075
VIT_07s0005g00870	Signaling.Hormone Signaling.Ethylene Signaling.Ethylene-mediated Signaling pathway||Signaling.Hormone Signaling.Jasmonate salicylate signaling.Jasmonate Signaling.Jasmonate-mediated Signaling pathway||Response to stimulus.Stress response.Abiotic stress response||	Erg-1	ERG1	AT5G64260	0.000526108	2.43247
VIT_14s0081g00730	Signaling.Hormone Signaling.Ethylene Signaling.Ethylene-mediated Signaling pathway||Signaling.Hormone Signaling.Jasmonate salicylate signaling.Jasmonate Signaling.Jasmonate-mediated Signaling pathway||Regulation overview.Regulation of gene expression.Regulation of transcription.Transcription factor.AP2 family transcription factor||	Ethylene response factor ERF1	ERF1_6	AT3G23240	0.00488861	1.93439	VvERF093
VIT_05s0049g00510	Signaling.Hormone Signaling.Ethylene Signaling.Ethylene-mediated Signaling pathway||Signaling.Hormone Signaling.Jasmonate salicylate signaling.Jasmonate Signaling.Jasmonate-mediated Signaling pathway||Regulation overview.Regulation of gene expression.Regulation of transcription.Transcription factor.AP2 family transcription factor||	Ethylene response factor ERF1	ERF1_8	AT3G23240	0.00415964	2.01378	VvERF111
VIT_02s0234g00130	Signaling.Hormone Signaling.Ethylene Signaling.Ethylene-mediated Signaling pathway||Signaling.Hormone Signaling.Jasmonate salicylate signaling.Jasmonate Signaling.Jasmonate-mediated Signaling pathway||Regulation overview.Regulation of gene expression.Regulation of transcription.Transcription factor.AP2 family transcription factor||	Ethylene responsive element binding factor 1	ERF1_9		6.77e-05	2.0911	VvERF076
VIT_16s0013g00890	Signaling.Hormone Signaling.Ethylene Signaling.Ethylene-mediated Signaling pathway||Regulation overview.Regulation of gene expression.Regulation of transcription.Transcription factor.AP2 family transcription factor.ERF subfamily transcription factor||	Ethylene-responsive element binding factor	ERF1A	AT2G44840	9.71e-05	2.21582	VvERF077
VIT_13s0019g00540	Signaling.Hormone Signaling.Ethylene Signaling.Ethylene-mediated Signaling pathway||Regulation overview.Regulation of gene expression.Regulation of transcription.Transcription factor.bHLH family transcription factor||	Ethylene-responsive protein	ERUNK_7		0.000508694	2.94174
VIT_06s0004g08190	Signaling.Hormone Signaling.Cytokinin Signaling.Cytokinin-mediated Signaling pathway||Signaling.Hormone Signaling.Ethylene Signaling.Ethylene-mediated Signaling pathway||Regulation overview.Regulation of gene expression.Regulation of transcription.Transcription factor.AP2 family transcription factor||	Ethylene-responsive transcription factor cytokinin response factor 1	CRF1	AT4G11140	0.00266672	1.04545	VvERF055
VIT_16s0013g00900	Signaling.Hormone Signaling.Ethylene Signaling.Ethylene-mediated Signaling pathway||Regulation overview.Regulation of gene expression.Regulation of transcription.Transcription factor.AP2 family transcription factor.ERF subfamily transcription factor||	Ethylene-responsive transcription factor ERF105	ERF105_5	AT5G51190	0.00232159	1.35264	VvERF079
VIT_01s0150g00120	Signaling.Hormone Signaling.Ethylene Signaling.Ethylene-mediated Signaling pathway||Regulation overview.Regulation of gene expression.Regulation of transcription.Transcription factor.AP2 family transcription factor.ERF subfamily transcription factor||	Ethylene-responsive transcription factor ERF114	ERF114_2	AT5G61890	0.00285017	1.62906	VvERF112
VIT_07s0104g00930	Signaling.Hormone Signaling.Gibberellic acid Signaling.Gibberellic acid-mediated Signaling pathway||	Gibberellin receptor GID1L2	GID1B	AT3G63010	0.00448941	1.28882
VIT_17s0000g01970	Signaling.Hormone Signaling.Ethylene Signaling.Ethylene-mediated Signaling pathway||Response to stimulus.Stress response.Biotic stress response.Plant-pathogen interaction||Signaling.Signaling pathway.Protein kinase.MAPK cascade||	MKK9	MKK9	AT1G73500	0.000368392	1.00019
VIT_17s0000g01090	Metabolism.Primary metabolism.Lipid metabolism.Fatty acid metabolism.Fatty acid biosynthesis||	Acyl-(acyl carrier protein) thioesterase	E3_1_2_14	AT1G08510	0.000382759	2.9443
VIT_04s0079g00790	Metabolism.Primary metabolism.Lipid metabolism.Fatty acid metabolism||Transport overview.Group translocators.Acyl CoA ligase-coupled transporters.Proposed Fatty Acid Transporter||	Acyl-CoA synthetases (Acyl-activating enzyme 11)	E6_2_1_3	AT1G65890	0.0092278	3.16157
VIT_12s0142g00040	Metabolism.Primary metabolism.Lipid metabolism.Glycerolipid metabolism.Glycerophospholipid metabolism.Glycerophospholipid biosynthesis||	Glycerol-3-phosphate acyltransferase 1 (AtGPAT1)	E2_3_1_15	AT1G06520	0.00021186	4.5807
VIT_00s0253g00150	Metabolism.Primary metabolism.Lipid metabolism.Fatty acid metabolism.Alpha-linolenic acid metabolism||Signaling.Hormone Signaling.Jasmonate salicylate signaling.Jasmonate Signaling.Jasmonate metabolism||	Methyl jasmonate esterase	MEJAE	AT3G50440	0.00417559	1.86427
VIT_13s0019g01990	Metabolism.Primary metabolism.Lipid metabolism.Glycerolipid metabolism.Glycerophospholipid metabolism.Glycerophospholipid biosynthesis||Metabolism.Primary metabolism.Lipid metabolism.Ether lipid metabolism||	Phospholipid/glycerol acyltransferase	E2_3_1_51	AT5G06090	0.00020923	4.53499
VIT_14s0066g01830	Metabolism.Primary metabolism.Lipid metabolism.Glycerolipid metabolism.Glycerolipid catabolism||Development.Senescence||	SAG101 (senescence-associated gene 101)		AT5G14930	0.00988367	1.23849
VIT_11s0052g01730	Metabolism.Primary metabolism.Lipid metabolism.Steroid metabolism.Steroid biosynthesis||Metabolism.Secondary metabolism.Terpenoid metabolism.Terpenoid biosynthesis||	1-deoxy-D-xylulose-5-phosphate synthase	E2_2_1_7	AT4G15560	0.000670471	1.9341
VIT_01s0010g02770	Metabolism.Primary metabolism.Nucleobase, nucleoside, nucleotide, nucleic acid metabolism.Nucleotide metabolism.Purine metabolism||	Adenylate kinase-b	E2_7_4_3	AT5G63400	0.00199793	1.38484
VIT_01s0011g03440	Metabolism.Primary metabolism.Nucleobase, nucleoside, nucleotide, nucleic acid metabolism.Nucleic acid metabolism.DNA metabolism.DNA recombination and repair.repair||	DNA mismatch repair protein			0.00201352	1.52208
VIT_15s0048g00980	Metabolism.Primary metabolism.Nucleobase, nucleoside, nucleotide, nucleic acid metabolism.Nudix hydrolase family||Response to stimulus.Stress response.Abiotic stress response||	NADPH HC toxin reductase		AT2G45400	0.00121393	1.24903
VIT_09s0002g06350	Metabolism.Primary metabolism.Nucleobase, nucleoside, nucleotide, nucleic acid metabolism.Nucleic acid metabolism.DNA metabolism.DNA replication||	Partner of SLD five, PSF1	K10732	AT1G80190	0.00663173	1.07792
VIT_13s0067g01850	Metabolism.Primary metabolism.Nucleobase, nucleoside, nucleotide, nucleic acid metabolism.Nucleic acid metabolism.RNA metabolism.RNA polymerase||Metabolism.Primary metabolism.Nucleobase, nucleoside, nucleotide, nucleic acid metabolism.Nucleic acid metabolism.RNA metabolism.RNA biosynthesis||	RNA polymerase beta''	K03046	ATCG00170	0.00119217	-1.16852
VIT_04s0079g00620	Metabolism.Primary metabolism.Nucleobase, nucleoside, nucleotide, nucleic acid metabolism.Nucleic acid metabolism.RNA metabolism.RNA polymerase||Metabolism.Primary metabolism.Nucleobase, nucleoside, nucleotide, nucleic acid metabolism.Nucleic acid metabolism.RNA metabolism.RNA biosynthesis||	RNA polymerase beta subunit [Vitis vinifera]	K03043		0.00382874	-1.03443
VIT_17s0000g00950	Metabolism.Secondary metabolism.Phenylpropanoid metabolism.Phenylpropanoid biosynthesis||Metabolism.Cellular metabolism.Phytoalexin metabolism.Phytoalexin biosynthesis||	Hydroxycinnamoyl-CoA quinate hydroxycinnamoyltransferase	E2_3_1_99	AT5G41040	0.000499525	4.66548
VIT_11s0052g01110	Metabolism.Secondary metabolism.Phenylpropanoid metabolism.Phenylpropanoid biosynthesis||Transport overview.Group translocators.Acyl CoA ligase-coupled transporters.Proposed Fatty Acid Transporter||	4-coumarate-CoA ligase 1	E6_2_1_12	AT1G51680	0.000215536	2.69248
VIT_12s0034g00130	Metabolism.Secondary metabolism.Phenylpropanoid metabolism.Flavonoid metabolism.Flavonoid biosynthesis.Anthocyanin biosynthesis.Anthocyanin-glycoside biosynthesis||	Anthocyanidin 3-O-glucosyltransferase	E2_4_1_115	AT3G21760	0.00193979	2.5787
VIT_12s0034g00080	Metabolism.Secondary metabolism.Phenylpropanoid metabolism.Flavonoid metabolism.Flavonoid biosynthesis.Anthocyanin biosynthesis.Anthocyanin-glycoside biosynthesis||	Anthocyanidin 3-O-glucosyltransferase	E2_4_1_115	AT3G21760	0.00146557	1.07067
VIT_03s0017g02110	Metabolism.Secondary metabolism.Phenylpropanoid metabolism.Flavonoid metabolism.Flavonoid biosynthesis.Anthocyanin biosynthesis.Anthocyanin-glycoside biosynthesis||	Anthocyanidin 3-O-glucosyltransferase	E2_4_1_115	AT3G21760	0.00050223	3.15883
VIT_16s0098g00850	Metabolism.Secondary metabolism.Phenylpropanoid metabolism.Phenylpropanoid biosynthesis||	Caffeic acid O-methyltransferase	E2_1_1_68	AT5G54160	6.38e-05	1.39533
VIT_03s0063g00140	Metabolism.Secondary metabolism.Phenylpropanoid metabolism.Phenylpropanoid biosynthesis||	Caffeoyl-CoA O-methyltransferase	E2_1_1_104	AT4G34050	0.00113773	1.19458
VIT_07s0031g00350	Metabolism.Secondary metabolism.Phenylpropanoid metabolism.Phenylpropanoid biosynthesis||	Caffeoyl-CoA O-methyltransferase 1	E2_1_1_104	AT4G34050	7.18e-05	1.17975
VIT_16s0100g00860	Metabolism.Secondary metabolism.Phenylpropanoid metabolism.Flavonoid metabolism.Flavonoid biosynthesis||	Chalcone synthase	E2_3_1_74		0.00291939	4.82006
VIT_09s0070g00240	Metabolism.Secondary metabolism.Phenylpropanoid metabolism.Phenylpropanoid biosynthesis||Metabolism.Secondary metabolism.Phenylpropanoid metabolism.Lignin metabolism.Lignin biosynthesis||	Cinnamoyl-CoA reductase	E1_2_1_44	AT1G15950	0.00608415	1.18701
VIT_14s0066g01150	Metabolism.Secondary metabolism.Phenylpropanoid metabolism.Phenylpropanoid biosynthesis||Metabolism.Secondary metabolism.Phenylpropanoid metabolism.Lignin metabolism.Lignin biosynthesis||	Cinnamoyl-CoA reductase	E1_2_1_44	AT5G14700	0.00499536	1.04923
VIT_17s0000g03940	Metabolism.Secondary metabolism.Phenylpropanoid metabolism.Phenylpropanoid biosynthesis||	ferulate 5-hydroxylase	K09755	AT4G36220	0.00218863	1.78759
VIT_07s0031g01380	Metabolism.Secondary metabolism.Phenylpropanoid metabolism.Phenylpropanoid biosynthesis||	ferulate 5-hydroxylase	K09755	AT4G36220	0.000749857	3.72301
VIT_04s0023g02900	Metabolism.Secondary metabolism.Phenylpropanoid metabolism.Phenylpropanoid biosynthesis||	Ferulate-5-hydroxylase	K09755	AT4G36220	0.00374213	2.31835
VIT_16s0098g00860	Metabolism.Secondary metabolism.Phenylpropanoid metabolism.Flavonoid metabolism.Flavonoid biosynthesis||	Flavanone 3-hydroxylase	E1_14_11_9	AT5G24530	0.000120731	2.31178
VIT_06s0061g01430	Metabolism.Secondary metabolism.Phenylpropanoid metabolism.Flavonoid metabolism.Flavonoid biosynthesis||	flavonoid 1-2 rhamnosyltransferase	E2_4_1_236	AT5G65550	0.00156606	1.41816
VIT_00s0555g00020	Metabolism.Secondary metabolism.Phenylpropanoid metabolism.Flavonoid metabolism.Flavonoid biosynthesis||	flavonoid 3-monooxygenase	E1_14_13_21	AT4G12300	0.000830362	3.73176
VIT_02s0109g00310	Metabolism.Secondary metabolism.Phenylpropanoid metabolism.Flavonoid metabolism.Flavonoid biosynthesis||	flavonoid 3-monooxygenase	E1_14_13_21	AT2G45570	0.00228269	1.83711
VIT_12s0028g01940	Metabolism.Secondary metabolism.Phenylpropanoid metabolism.Flavonoid metabolism.Isoflavonoid metabolism.Isoflavonoid biosynthesis||	Isoflavone methyltransferase/ Orcinol O-methyltransferase 1 oomt1	E2_1_1_46	AT4G35160	0.00409722	2.63946
VIT_10s0003g00470	Metabolism.Secondary metabolism.Phenylpropanoid metabolism.Flavonoid metabolism.Isoflavonoid metabolism.Isoflavonoid biosynthesis||	Isoflavone methyltransferase/ Orcinol O-methyltransferase 1 oomt1	E2_1_1_46	AT4G35160	0.00847831	2.15471
VIT_18s0001g12690	Metabolism.Secondary metabolism.Phenylpropanoid metabolism.Flavonoid metabolism.Isoflavonoid metabolism.Isoflavonoid biosynthesis||	Isoflavone reductase protein 4	E1_3_1_45	AT1G75280	0.000283967	1.25285
VIT_13s0067g01970	Metabolism.single reactions||Transport overview.Incompletely characterized transport systems.Recognized transporters of unknown biochemical mechanism.Iron/Lead Transporter.Oxidase-dep Fe2+ Transporter||Metabolism.Secondary metabolism.Phenylpropanoid metabolism.Lignin metabolism||Response to stimulus.Stress response.Abiotic stress response.Oxidative stress response||	Laccase	E1_10_3_2	AT2G40370	0.000405764	2.78311
VIT_01s0011g02960	Metabolism.Secondary metabolism.Phenylpropanoid metabolism.Flavonoid metabolism.Flavonoid biosynthesis||	Leucoanthocyanidin reductase 1	E1_17_1_3	AT1G75290	0.0012134	1.48217
VIT_02s0012g00410	Metabolism.Secondary metabolism.Phenylpropanoid metabolism.Flavonoid metabolism.Flavonoid biosynthesis||	Naringenin,2-oxoglutarate 3-dioxygenase	E1_14_11_9	AT1G17020	0.0044469	1.05266
VIT_02s0025g00750	Metabolism.Secondary metabolism.Phenylpropanoid metabolism.Phenylpropanoid biosynthesis||Metabolism.Secondary metabolism.Phenylpropanoid metabolism.Lignan metabolism.Lignan biosynthesis||	Pinoresinol forming dirigent protein	DIRPR	AT4G23690	0.00024616	3.49298
VIT_02s0025g00760	Metabolism.Secondary metabolism.Phenylpropanoid metabolism.Phenylpropanoid biosynthesis||Metabolism.Secondary metabolism.Phenylpropanoid metabolism.Lignan metabolism.Lignan biosynthesis||	Pinoresinol forming dirigent protein	DIRPR	AT4G23690	0.000696998	3.49124
VIT_02s0033g00270	Metabolism.Secondary metabolism.Phenylpropanoid metabolism.Phenylpropanoid biosynthesis||Metabolism.Secondary metabolism.Phenylpropanoid metabolism.Lignan metabolism.Lignan biosynthesis||	Pinoresinol-lariciresinol reductase	PLR	AT1G32100	0.000255063	1.72552
VIT_02s0025g02920	Metabolism.Secondary metabolism.Phenylpropanoid metabolism.Flavonoid metabolism.Flavonoid biosynthesis||	Quercetin 3-O-methyltransferase 1	E2_1_1_76	AT5G54160	0.00501269	3.17157
VIT_01s0011g05930	Unclear||	S-adenosyl-L-methionine:carboxyl methyltransferase		AT1G68040	0.00564522	2.34201
VIT_08s0007g02630	Metabolism.Secondary metabolism.Phenylpropanoid metabolism.Phenylpropanoid biosynthesis||Metabolism.Secondary metabolism.Phenylpropanoid metabolism.Lignan metabolism.Lignan biosynthesis||	Secoisolariciresinol dehydrogenase	SIRD	AT1G52340	0.00170248	1.74942
VIT_08s0058g00790	Metabolism.Secondary metabolism.Phenylpropanoid metabolism.Phenylpropanoid biosynthesis||Metabolism.Secondary metabolism.Phenylpropanoid metabolism.Lignan metabolism.Lignan biosynthesis||	Secoisolariciresinol dehydrogenase	SIRD	AT3G51680	0.0011564	3.22684
VIT_06s0004g07270	Unclear||	UDP-glucoronosyl and UDP-glucosyl transferase		AT2G30150	0.00159154	1.24378
VIT_16s0050g01660	Metabolism.Secondary metabolism.Phenylpropanoid metabolism.Flavonoid metabolism.Flavonoid biosynthesis.Anthocyanin biosynthesis.Anthocyanin-glycoside biosynthesis||	UDP-glucoronosyl/UDP-glucosyl transferase UGT88A1	UGT88A1		0.000682427	1.69685
VIT_11s0052g01580	Metabolism.Secondary metabolism.Phenylpropanoid metabolism.Flavonoid metabolism.Flavonoid biosynthesis.Flavonoid-glycoside biosynthesis||	UDP-glucose:anthocyanidin 3-O-glucosyltransferase	E2_4_1_91	AT5G17050	0.00602073	2.11755
VIT_00s0218g00150	Metabolism.Secondary metabolism.Phenylpropanoid metabolism.Flavonoid metabolism.Flavonoid biosynthesis.Anthocyanin biosynthesis.Anthocyanin-glycoside biosynthesis||	UDP-rhamnose/rhamnosyltransferase	RHATR	AT5G65550	0.00215027	1.39128
VIT_02s0154g00160	Metabolism.single reactions||Metabolism.Cellular metabolism.Oxidation reduction.Flavin-containing monooxygenase||	flavin-containing monooxygenase family protein / FMO family protein	E1_14_13_8	AT1G62600	0.000924286	2.39087
VIT_03s0091g00160	Response to stimulus.Stress response.Biotic stress response||	NtPRp27 secretory protein		AT2G15220	0.0040812	3.61648
VIT_16s0050g02220	Metabolism.Primary metabolism.Carbohydrate metabolism.Monosaccharide metabolism.Amino sugar metabolism||Response to stimulus.Stress response||	Acidic endochitinase (CHIB1) ?? (VCH3- Vv acidic chitinase (Z68123))	E3_2_1_14	AT5G24090	0.00133923	3.17922
VIT_08s0007g06060	Metabolism.Primary metabolism.Carbohydrate metabolism.Polysaccharide metabolism.Beta-1,3 glucan metabolism.Beta-1,3 glucan catabolism||	Beta 1-3 glucanase	E3_2_1_6	AT3G57240	0.00504221	2.55164
VIT_08s0007g06030	Metabolism.Primary metabolism.Carbohydrate metabolism.Polysaccharide metabolism.Beta-1,3 glucan metabolism.Beta-1,3 glucan catabolism||	Beta 1-3 glucanase [Vitis vinifera]	E3_2_1_6	AT3G57270	0.00153575	1.84449
VIT_08s0007g06040	Metabolism.Primary metabolism.Carbohydrate metabolism.Polysaccharide metabolism.Beta-1,3 glucan metabolism.Beta-1,3 glucan catabolism||	Beta-1,3-glucanase	E3_2_1_6	AT3G57240	0.000451187	1.56274
VIT_05s0077g01150	Metabolism.Primary metabolism.Carbohydrate metabolism.Polysaccharide metabolism.Beta-1,3 glucan metabolism.Beta-1,3 glucan catabolism||	Beta-1,3-glucanase	E3_2_1_6	AT3G57240	7.21e-05	4.25909
VIT_05s0094g00340	Metabolism.Primary metabolism.Carbohydrate metabolism.Monosaccharide metabolism.Amino sugar metabolism||Response to stimulus.Stress response||	Chitinase class IV	E3_2_1_14	AT3G54420	0.000813494	2.17454
VIT_05s0094g00260	Metabolism.Primary metabolism.Carbohydrate metabolism.Monosaccharide metabolism.Amino sugar metabolism||Response to stimulus.Stress response||	Chitinase, class IV [Vitis vinifera]	E3_2_1_14	AT3G54420	0.000851054	2.8476
VIT_00s0187g00110	Metabolism.Primary metabolism.Protein metabolism and modification.Proteolysis.Protease inhibition||	Cystatin		AT5G47550	0.00510481	1.01442
VIT_03s0038g03400	Metabolism.Primary metabolism.Carbohydrate metabolism.Monosaccharide metabolism.Amino sugar metabolism||Response to stimulus.Stress response||	Endochitinase 1, basic	E3_2_1_14	AT3G12500	0.000564442	3.34737
VIT_02s0025g04280	Response to stimulus.Stress response.Abiotic stress response.Osmotic stress response||Response to stimulus.Stress response.Biotic stress response||	Osmotin		AT4G11650	0.000872364	1.77505
VIT_02s0025g04250	Response to stimulus.Stress response.Abiotic stress response.Osmotic stress response||Response to stimulus.Stress response.Biotic stress response||	Osmotin		AT4G11650	0.00344361	4.1216
VIT_02s0025g04340	Response to stimulus.Stress response.Abiotic stress response.Osmotic stress response||Response to stimulus.Stress response.Biotic stress response||	Osmotin		AT4G11650	3.05e-05	3.20854
VIT_02s0025g04260	Response to stimulus.Stress response.Abiotic stress response.Osmotic stress response||Response to stimulus.Stress response.Biotic stress response||	Osmotin [Vitis vinifera]		AT4G11650	6.95e-06	5.57674
VIT_05s0077g01570	Response to stimulus.Stress response.Biotic stress response||	Pathogenesis protein 10 [Vitis vinifera]			0.0013562	4.36534
VIT_05s0077g01690	Response to stimulus.Stress response.Biotic stress response||	Pathogenesis protein 10 [Vitis vinifera]			0.00619438	2.0097
VIT_05s0077g01550	Response to stimulus.Stress response.Biotic stress response||	Pathogenesis protein 10.3 [Vitis quinquangularis]			0.005853	3.82356
VIT_05s0077g01560	Response to stimulus.Stress response.Biotic stress response||	Pathogenesis protein 10.3 [Vitis quinquangularis]			0.000818464	3.35458
VIT_03s0088g00750	Signaling.Hormone Signaling.Jasmonate salicylate signaling.Jasmonate Signaling.Jasmonate-mediated Signaling pathway||Response to stimulus.Stress response.Biotic stress response.Plant-pathogen interaction||Signaling.Hormone Signaling.Jasmonate salicylate signaling.Salicylic acid Signaling.Salicylic acid-responsive||	Pathogenesis related protein 1 precursor [Vitis vinifera]	PRP1	AT4G33720	0.00155297	2.86038
VIT_03s0088g00710	Signaling.Hormone Signaling.Jasmonate salicylate signaling.Jasmonate Signaling.Jasmonate-mediated Signaling pathway||Response to stimulus.Stress response.Biotic stress response.Plant-pathogen interaction||Signaling.Hormone Signaling.Jasmonate salicylate signaling.Salicylic acid Signaling.Salicylic acid-responsive||	Pathogenesis-related protein 1 precursor (PRP 1)	PRP1	AT2G14580	0.00566594	3.50345
VIT_14s0081g00020	Metabolism.Primary metabolism.Carbohydrate metabolism.Monosaccharide metabolism.Amino sugar metabolism||Response to stimulus.Stress response||	Pathogenesis-related protein-4 (Chitinase )	E3_2_1_14	AT3G04720	0.000213047	2.70491
VIT_14s0081g00030	Metabolism.Primary metabolism.Carbohydrate metabolism.Monosaccharide metabolism.Amino sugar metabolism||Response to stimulus.Stress response||	Pathogenesis-related protein-4 (Chitinase )	E3_2_1_14	AT3G04720	5.31e-05	2.55413
VIT_18s0001g15660	Response to stimulus.Stress response.Abiotic stress response||	Pathogen-related		AT1G78780	6.43e-05	2.18303
VIT_02s0025g04310	Response to stimulus.Stress response||	Thaumatin		AT4G11650	4.57e-05	4.37545
VIT_02s0025g04320	Response to stimulus.Stress response||	Thaumatin		AT4G11650	0.00104599	2.46962
VIT_02s0025g04270	Response to stimulus.Stress response||	Thaumatin		AT4G11650	0.00249948	4.33377
VIT_02s0025g04300	Response to stimulus.Stress response||	Thaumatin		AT4G11650	4.14e-05	3.76459
VIT_02s0025g04230	Response to stimulus.Stress response||	Thaumatin [Vitis vinifera]		AT4G11650	0.000424305	5.48814
VIT_02s0025g04330	Response to stimulus.Stress response||	Thaumatin VVTL1 [Vitis vinifera]		AT4G11650	0.00131206	1.92805
VIT_18s0001g14810	Unclear||	Lipase 3 (EXL3) family II extracellular		AT1G75900	0.00109311	3.07966
VIT_12s0059g01500	Unclear||	Lipase family		AT5G14180	0.000972694	-1.07248
VIT_19s0090g01160	Unclear||	Lipase GDSL		AT4G26790	0.000159105	4.08533
VIT_14s0006g01120	Unclear||	Lipase GDSL		AT5G37690	0.000149741	3.78325
VIT_17s0000g06290	Unclear||	Lipase GDSL		AT1G74460	0.000575068	4.78304
VIT_07s0255g00030	Unclear||	Lipase GDSL		AT2G23540	0.000165955	4.12011
VIT_01s0137g00700	Unclear||	Lipase GDSL		AT5G14450	0.000937846	2.9732
VIT_08s0007g08750	Metabolism.Primary metabolism.Protein metabolism and modification.Protein folding.Chaperone-mediated protein folding.HSP-mediated protein folding||Regulation overview.Regulation of gene expression.Regulation of transcription.Transcription factor.HSF family transcription factor||Response to stimulus.Stress response.Abiotic stress response.Temperature stress response||	Heat shock transcription factor B3	HSFB3	AT2G41690	0.000524625	4.72844
VIT_14s0066g02040	Diverse functions.Gene family with diverse functions.AAA-type ATPase domain family||Metabolism.Primary metabolism.Protein metabolism and modification.Protein folding.Chaperone-mediated protein folding.Chaperonin||	Chaperone BCS1 mitochondrial	K08900	AT3G28580	0.000430985	1.38363
VIT_11s0016g03940	Metabolism.Primary metabolism.Protein metabolism and modification.Protein folding.Chaperone-mediated protein folding.HSP-mediated protein folding||Regulation overview.Regulation of gene expression.Regulation of transcription.Transcription factor.HSF family transcription factor||Response to stimulus.Stress response.Abiotic stress response.Temperature stress response||	Heat shock transcription factor C1	HSFC1	AT3G24520	0.00402869	1.38036
VIT_11s0149g00240	Metabolism.Primary metabolism.Protein metabolism and modification.Protein synthesis.Ribosome||	Ribosomal protein L39 (RPL39C) 60S	K02924	AT4G31985	0.000234128	1.24242
VIT_11s0149g00220	Metabolism.Primary metabolism.Protein metabolism and modification.Protein synthesis.Ribosome||	Ribosomal protein L39 (RPL39C) 60S	K02924	AT4G31985	1.94e-05	1.33583
VIT_02s0033g00420	Metabolism.Primary metabolism.Protein metabolism and modification.Protein synthesis.Ribosome||	Ribosomal protein S28 (RPS28C) 40S	K02979	AT5G64140	0.00167632	1.28099
VIT_11s0016g02690	Metabolism.Primary metabolism.Protein metabolism and modification.Protein synthesis.Ribosome||	Ribosomal protein S30 (RPS30C) 40S	K02983	AT5G56670	6.46e-05	1.00124
VIT_13s0101g00220	Metabolism.Primary metabolism.Protein metabolism and modification.Protein synthesis.Ribosome||	Ribosomal RNA 16S	K01977		0.00779191	-3.31749
VIT_01s0010g01260	Metabolism.Primary metabolism.Protein metabolism and modification.Protein synthesis.Ribosome||Cellular process.Cellular component organization and biogenesis.Ribosome organization and biogenesis||	23S ribosomal RNA	K01982		0.00698745	-2.99544
VIT_12s0035g00350	Diverse functions.Gene family with diverse functions.AAA-type ATPase domain family||	AAA-type ATPase		AT5G40010	0.00280788	1.58751
VIT_06s0080g00910	Metabolism.Primary metabolism.Protein metabolism and modification.Proteolysis.cytoplasmic and nuclear protein degradation.Ubiquitin-mediated proteolysis||	F-box family protein		AT2G27310	0.00062252	1.70117
VIT_13s0019g00390	Metabolism.Primary metabolism.Protein metabolism and modification.Proteolysis.cytoplasmic and nuclear protein degradation.Ubiquitin-mediated proteolysis||	F-box family protein			0.00627368	1.88195
VIT_00s0214g00090	Metabolism.Primary metabolism.Protein metabolism and modification.Proteolysis.cytoplasmic and nuclear protein degradation.Ubiquitin-mediated proteolysis||	F-box protein PP2-B10 (Protein phloem protein 2-like B10)		AT2G02240	0.00958461	1.18091
VIT_01s0026g00900	Metabolism.Primary metabolism.Protein metabolism and modification.Proteolysis.Peptidase-mediated proteolysis.Metallopeptidase-mediated proteolysis||	Metalloendoproteinase 1 precursor		AT1G70170	0.00256275	1.07085
VIT_13s0019g04040	Metabolism.Primary metabolism.Protein metabolism and modification.Proteolysis.Peptidase-mediated proteolysis||	Serine carboxypeptidase 28 (SCPL28)		AT2G35770	0.00521026	2.1832
VIT_08s0040g01060	Metabolism.Primary metabolism.Protein metabolism and modification.Proteolysis.Peptidase-mediated proteolysis||	Serine carboxypeptidase S10		AT1G28110	0.00567684	2.55722
VIT_03s0038g02490	Metabolism.Primary metabolism.Protein metabolism and modification.Proteolysis.cytoplasmic and nuclear protein degradation.Ubiquitin-mediated proteolysis||Cellular process.Cell growth and death||Metabolism.Primary metabolism.Protein metabolism and modification.Protein processing in endoplasmic reticulum||	SKP1	K03094	AT1G75950	0.00109151	1.22329
VIT_02s0025g02850	Transport overview.Channels and pores.ß-Barrel porins.Autotransporter||Metabolism.Primary metabolism.Protein metabolism and modification.Proteolysis.Peptidase-mediated proteolysis.Subtilase-mediated proteolysis||	Subtilisin protease	SBT3_3	AT4G10540	0.00367852	1.15826
VIT_13s0019g02640	Metabolism.Primary metabolism.Protein metabolism and modification.Proteolysis.Peptidase-mediated proteolysis.Subtilase-mediated proteolysis||	Subtilisin protease C1		AT5G59190	0.00119888	-1.06812
VIT_04s0044g00870	Unknown||	U-box domain containing protein		AT5G64660	0.00402028	1.39133
VIT_08s0105g00200	Unknown||	U-box domain-containing protein		AT3G11840	0.00460924	2.60683
VIT_18s0166g00190	Unknown||	U-box domain-containing protein		AT5G64660	0.00240076	2.72433
VIT_08s0058g00090	Response to stimulus.Stress response.Biotic stress response||	Hcr9-Avr4-par1		AT3G05650	0.00602799	1.08908
VIT_16s0050g01550	Diverse functions.Gene family with diverse functions.NBS-LRR superfamily||Response to stimulus.Stress response.Biotic stress response||	HcrVf2 protein		AT2G34930	0.00646151	1.44138
VIT_16s0050g00200	Response to stimulus.Stress response.Biotic stress response.Plant-pathogen interaction||Diverse functions.Gene family with diverse functions.NBS-LRR superfamily||	HcrVf3 protein	K13466	AT2G34930	0.00343311	1.79961
VIT_19s0090g00240	Response to stimulus.Stress response.Biotic stress response.Plant-pathogen interaction.R proteins from Plant-pathogen interaction||	R protein disease resistance protein	RPROT	AT4G27220	0.0037004	-1.0209
VIT_12s0057g01130	Response to stimulus.Stress response.Biotic stress response.Plant-pathogen interaction.R proteins from Plant-pathogen interaction||	R protein disease resistance protein	RPROT	AT3G07040	0.00521521	2.26379
VIT_10s0071g00150	Response to stimulus.Stress response.Biotic stress response.Plant-pathogen interaction.R proteins from Plant-pathogen interaction||	R protein disease resistance protein	RPROT	AT5G66900	0.0035625	1.5981
VIT_07s0031g01130	Metabolism.Primary metabolism.Organic acid metabolism.Ascorbate and aldarate metabolism||Transport overview.Incompletely characterized transport systems.Recognized transporters of unknown biochemical mechanism.Iron/Lead Transporter.Oxidase-dep Fe2+ Transporter||	Ascorbate oxidase	E1_10_3_3	AT4G39830	0.00986513	2.16382
VIT_15s0048g01670	Metabolism.Cellular metabolism.Oxidation reduction.Cytochrome P450 oxidoreductase||	CYP704G7		AT2G45510	0.00520864	1.04407
VIT_18s0076g00340	Metabolism.Cellular metabolism.Oxidation reduction.Cytochrome P450 oxidoreductase||	CYP707A3		AT5G45340	0.00088136	1.93586
VIT_04s0008g01860	Metabolism.Secondary metabolism.Terpenoid metabolism.Monoterpenoid metabolism.Monoterpenoid biosynthesis||Metabolism.Cellular metabolism.Oxidation reduction.Cytochrome P450 oxidoreductase||	CYP72A58	K13400	AT3G14690	0.000439352	2.24042
VIT_00s0790g00020	Metabolism.Cellular metabolism.Oxidation reduction.Cytochrome P450 oxidoreductase||	CYP81D2		AT1G66540	0.00128275	1.38078
VIT_06s0004g06210	Metabolism.Cellular metabolism.Oxidation reduction.Cytochrome P450 oxidoreductase||	CYP86A1		AT5G58860	0.000259451	5.06889
VIT_18s0001g13780	Metabolism.Secondary metabolism.Primary amino acids derivated metabolism.Glucosinolate metabolism||Metabolism.Cellular metabolism.Oxidation reduction.Cytochrome P450 oxidoreductase||	Cytochrome P450, family 83, subfamily B, polypeptide 1	K11818	AT4G31500	0.00261639	2.46923
VIT_10s0003g00390	Response to stimulus.Stress response.Abiotic stress response.Oxidative stress response||	Glutaredoxin		AT1G28480	0.00757376	1.09636
VIT_01s0026g02400	Metabolism.Primary metabolism.Coenzyme and prosthetic group metabolism.Peptide derived compounds biosynthesis.Glutathione metabolism||Response to stimulus.Stress response.Abiotic stress response.Oxidative stress response||	Glutathione S-transferase 10 GSTU10	E2_5_1_18_GSTU10	AT1G74590	0.00774159	3.38224
VIT_05s0049g01070	Metabolism.Primary metabolism.Coenzyme and prosthetic group metabolism.Peptide derived compounds biosynthesis.Glutathione metabolism||Response to stimulus.Stress response.Abiotic stress response.Oxidative stress response||	Glutathione S-transferase 19 GSTU1	E2_5_1_18_GSTU1	AT2G29490	0.000913633	1.42567
VIT_19s0093g00110	Metabolism.Primary metabolism.Coenzyme and prosthetic group metabolism.Peptide derived compounds biosynthesis.Glutathione metabolism||Response to stimulus.Stress response.Abiotic stress response.Oxidative stress response||	Glutathione S-transferase 22 GSTU22	E2_5_1_18_GSTU22	AT1G78340	0.000961571	3.04647
VIT_05s0049g01100	Metabolism.Primary metabolism.Coenzyme and prosthetic group metabolism.Peptide derived compounds biosynthesis.Glutathione metabolism||Response to stimulus.Stress response.Abiotic stress response.Oxidative stress response||	Glutathione S-transferase 25 GSTU7	E2_5_1_18_GSTU7	AT2G29420	0.000189357	1.92572
VIT_07s0005g04890	Metabolism.Primary metabolism.Coenzyme and prosthetic group metabolism.Peptide derived compounds biosynthesis.Glutathione metabolism||Response to stimulus.Stress response.Abiotic stress response.Oxidative stress response||	Glutathione S-transferase 25 GSTU7	E2_5_1_18_GSTU7	AT2G29420	0.000260916	2.43403
VIT_06s0004g05670	Metabolism.Primary metabolism.Coenzyme and prosthetic group metabolism.Peptide derived compounds biosynthesis.Glutathione metabolism||Response to stimulus.Stress response.Abiotic stress response.Oxidative stress response||	Glutathione S-transferase 25 GSTU7	E2_5_1_18_GSTU7	AT2G29420	7.05e-05	1.38567
VIT_08s0040g00920	Metabolism.Primary metabolism.Coenzyme and prosthetic group metabolism.Peptide derived compounds biosynthesis.Glutathione metabolism||Response to stimulus.Stress response.Abiotic stress response.Oxidative stress response||	Glutathione S-transferase 25 GSTU7	E2_5_1_18_GSTU7	AT2G29420	0.00421626	3.66747
VIT_08s0007g01420	Metabolism.Primary metabolism.Coenzyme and prosthetic group metabolism.Peptide derived compounds biosynthesis.Glutathione metabolism||Response to stimulus.Stress response.Abiotic stress response.Oxidative stress response||	Glutathione S-transferase 8 GSTU8	E2_5_1_18_GSTU8	AT3G09270	0.000273725	2.79067
VIT_08s0007g01400	Metabolism.Primary metabolism.Coenzyme and prosthetic group metabolism.Peptide derived compounds biosynthesis.Glutathione metabolism||Response to stimulus.Stress response.Abiotic stress response.Oxidative stress response||	Glutathione S-transferase 8 GSTU8	E2_5_1_18_GSTU8	AT3G09270	0.000268534	3.63454
VIT_00s0153g00050	Metabolism.Primary metabolism.Coenzyme and prosthetic group metabolism.Peptide derived compounds biosynthesis.Glutathione metabolism||Response to stimulus.Stress response.Abiotic stress response.Oxidative stress response||	Glutathione S-transferase 8 GSTU8	E2_5_1_18_GSTU8	AT3G09270	0.000409719	1.18121
VIT_17s0000g06130	Metabolism.Primary metabolism.Coenzyme and prosthetic group metabolism.Peptide derived compounds biosynthesis.Glutathione metabolism||Response to stimulus.Stress response.Abiotic stress response.Oxidative stress response||	Glutathione S-transferase 9 GSTU9	E2_5_1_18_GSTU9	AT5G62480	0.00162103	2.30742
VIT_01s0011g01890	Metabolism.Primary metabolism.Coenzyme and prosthetic group metabolism.Peptide derived compounds biosynthesis.Glutathione metabolism||Response to stimulus.Stress response.Abiotic stress response.Oxidative stress response||	Glutathione S-transferase, C-terminal	E2_5_1_18	AT4G19880	0.00527881	1.09079
VIT_00s0301g00090	Metabolism.Primary metabolism.Generation of metabolite precursors and energy.Electron transport.Respiratory-chain phosphorylation||Transport overview.Primary Active Transporters.Oxidoreduction-driven transporters.Proton-translocating NADH Dehydrogenase||	NDA2 (alternative NAD(P)H dehydrogenase 2)	K03885	AT1G07180	0.00166634	2.99254
VIT_05s0094g01250	Unclear||	Allyl alcohol dehydrogenase		AT5G37980	8.09e-06	-1.21114
VIT_08s0040g01770	Response to stimulus.Stress response.Biotic stress response.Plant-pathogen interaction||Transport overview.Channels and pores.a-Type channels.The Voltage-gated Ion Channel.Cyclic nucleotide-gated nonselective cation channel||	Cyclic nucleotide-gated ion channel 15	K05391_CNGC15	AT2G28260	0.00881798	1.07958
VIT_16s0100g00570	Response to stimulus.Stress response.Abiotic stress response.Drought stress response||	Dehydration-responsive protein		AT4G00750	0.00707012	3.76403
VIT_04s0008g02920	Response to stimulus.Stress response.Abiotic stress response.Desiccation stress response||	Desiccation protein PCC13-62 precursor		AT1G47980	0.00751709	1.06828
VIT_09s0002g06890	Response to stimulus.Stress response.Abiotic stress response.Oxidative stress response||	Dicyanin blue copper protein		AT5G20230	0.00212332	3.16421
VIT_17s0000g04880	Response to stimulus.Stress response.Biotic stress response||	Dirigent protein		AT2G21100	0.000972623	2.60349
VIT_06s0004g01000	Response to stimulus.Stress response.Biotic stress response||	Dirigent protein		AT1G58170	0.00829607	2.84868
VIT_03s0038g02050	Response to stimulus.Stress response.Biotic stress response||	Dirigent protein pDIR7		AT2G21100	0.000657153	2.1487
VIT_06s0004g01010	Response to stimulus.Stress response.Biotic stress response||	Dirigent protein pDIR9		AT1G58170	0.00589604	3.95479
VIT_11s0118g00160	Diverse functions.Gene family with diverse functions.NBS-LRR superfamily||Response to stimulus.Stress response.Biotic stress response||	Disease resistance protein		AT2G25470	0.00694764	3.64705
VIT_14s0060g01940	Metabolism.Cellular metabolism.Epoxide hydrolase family||Response to stimulus.Stress response.Biotic stress response||	Epoxide hydrolase	E3_3_2_10	AT3G05600	0.00130419	2.19288
VIT_15s0021g02470	Metabolism.Cellular metabolism.Epoxide hydrolase family||Response to stimulus.Stress response.Biotic stress response||	Epoxide hydrolase-like protein	E3_3_2_10	AT3G51000	0.00797147	1.05411
VIT_09s0002g03030	Response to stimulus.Stress response.Biotic stress response.Plant-pathogen interaction||Signaling.Signaling pathway.Protein kinase||	FRK1 (FLG22-induced receptor-like kinase 1)	FRK1	AT4G29990	0.00193958	1.5296
VIT_04s0069g01010	Response to stimulus.Stress response.Biotic stress response.Virus stress response||	Harpin-induced protein		AT1G65690	0.00662683	1.56221
VIT_07s0005g00660	Response to stimulus.Stress response.Abiotic stress response.Desiccation stress response||	Late embryogenis abundant protein 5			9.05e-05	1.38251
VIT_01s0011g05060	Response to stimulus.Stress response.Biotic stress response||	Major latex-like protein 34			0.00415921	2.26941
VIT_05s0077g01680	Response to stimulus.Stress response.Biotic stress response||	Mal d 1 allergen			0.000616589	2.06841
VIT_09s0002g06900	Response to stimulus.Stress response.Biotic stress response||	NtEIG-A1		AT5G20230	0.000338952	2.48413
VIT_11s0016g01860	Response to stimulus.Stress response.Biotic stress response.Plant-pathogen interaction||Diverse functions.Gene family with diverse functions.NBS-LRR superfamily||	RPS2 (resistant to p. syringae 2)	K13459	AT4G26090	0.00141717	3.12915
VIT_12s0057g00110	Response to stimulus.Stress response.Abiotic stress response.wounding||	Wound-induced		AT4G10270	0.00835901	2.67686
VIT_07s0141g00930	Unknown||	33 kDa secretory protein		AT5G48540	0.00412953	2.21538
VIT_19s0014g04190	Signaling.Signaling pathway.Protein kinase||	ARK3 (Arabidopsis Receptor Kinase 3)		AT4G21380	0.00112083	2.93346
VIT_19s0014g04060	Signaling.Signaling pathway.Protein kinase||	ARK3 (Arabidopsis Receptor Kinase 3)		AT4G21380	0.00580526	1.65026
VIT_11s0016g01060	Response to stimulus.Stress response.Biotic stress response||	Avr9/Cf-9 induced kinase 1		AT2G05940	0.00237521	2.30681
VIT_04s0008g02070	Response to stimulus.Stress response.Biotic stress response||	Avr9/Cf-9 induced kinase 1		AT2G05940	0.00427101	2.71601
VIT_00s1679g00010	Response to stimulus.Stress response.Biotic stress response||	Avr9/Cf-9 rapidly elicited protein 75			0.000206625	2.0803
VIT_01s0150g00370	Signaling.Signaling pathway.Protein kinase||	C2 domain-containing protein			0.000218418	2.09664
VIT_13s0019g01490	Signaling.Signaling pathway.Protein kinase||	C2 domain-containing protein		AT3G55470	0.00350532	1.18663
VIT_03s0038g01380	Unknown||	Calcium-binding EF hand		AT4G38810	5.81e-05	1.0246
VIT_08s0056g00290	Response to stimulus.Stress response.Biotic stress response.Plant-pathogen interaction||	Calcium-binding protein CML	K13448	AT4G20780	0.000341133	1.06563
VIT_18s0001g11830	Signaling.Signaling pathway.Calcium sensors and Signaling||Response to stimulus.Stress response.Biotic stress response.Plant-pathogen interaction||	Calmodulin	K02183	AT1G19290	0.00529335	1.95192
VIT_14s0030g02150	Signaling.Signaling pathway.Calcium sensors and Signaling||Response to stimulus.Stress response.Biotic stress response.Plant-pathogen interaction||	Calmodulin	K02183	AT3G22930	0.00620188	4.21887
VIT_03s0063g00880	Signaling.Signaling pathway.Calcium sensors and Signaling||	Calmodulin-binding protein		AT2G15760	0.000498687	1.18052
VIT_18s0001g11130	Signaling.Signaling pathway.Calcium sensors and Signaling||	Calmodulin-binding protein AR781		AT2G26530	0.00774489	1.29486
VIT_04s0008g00440	Signaling.Signaling pathway.Protein kinase||	Clavata1 receptor kinase (CLV1)		AT5G25930	0.00134332	1.7817
VIT_11s0016g03080	Signaling.Signaling pathway.Protein kinase||	Clavata1 receptor kinase (CLV1)		AT5G25930	0.00150667	2.50563
VIT_02s0087g01010	Signaling.Signaling pathway.Protein kinase||	CRK10 (cysteine-rich RLK10)		AT4G05200	0.00553654	1.92415
VIT_00s2485g00010	Signaling.Signaling pathway.Protein kinase||	CRK10 (cysteine-rich RLK10)			0.00254166	2.351
VIT_05s0049g00310	Signaling.Hormone Signaling.Ethylene Signaling.Ethylene-mediated Signaling pathway||Metabolism.Cellular metabolism.Oxidation reduction.2OG-Fe(II) oxygenase superfamily||	E8 protein	E8	AT1G06620	0.00139878	1.78281
VIT_08s0007g06560	Signaling.Signaling pathway.Protein kinase||	Lectin protein kinase		AT5G06740	0.00847273	1.67616
VIT_04s0044g01990	Signaling.Signaling pathway.Protein kinase||	Lectin protein kinase		AT5G06740	0.00133974	1.42488
VIT_08s0007g00830	Signaling.Signaling pathway.Protein kinase||	Lectin protein kinase		AT3G55550	0.00530649	1.20716
VIT_07s0005g04050	Signaling.Signaling pathway.Protein kinase||	Leucine Rich Repeat receptor-like kinase		AT4G08850	0.00127213	2.7665
VIT_04s0079g00240	Signaling.Signaling pathway.Protein kinase||	Leucine Rich Repeat receptor-like kinase		AT4G08850	0.00773646	1.97302
VIT_07s0005g04020	Signaling.Signaling pathway.Protein kinase||	Leucine Rich Repeat receptor-like kinase		AT4G08850	0.00985501	1.07375
VIT_05s0094g01290	Diverse functions.Gene family with diverse functions.NBS-LRR superfamily||	Leucine-rich repeat family protein		AT5G48380	0.0028481	1.68226
VIT_18s0072g00990	Signaling.Signaling pathway.Protein kinase||	Leucine-rich repeat protein kinase		AT1G34420	0.00640985	1.30092
VIT_16s0050g00430	Unknown||	Photoassimilate-responsive protein PAR-1a		AT5G52390	0.000490198	4.77566
VIT_18s0122g01260	Signaling.Signaling pathway.Protein kinase||	Protein kinase 1B		AT1G76360	0.00283236	1.67776
VIT_18s0122g01270	Signaling.Signaling pathway.Protein kinase||	Protein kinase APK1B		AT1G76360	0.00270782	1.21028
VIT_13s0067g00440	Signaling.Signaling pathway.Protein kinase||	Protein kinase Xa21		AT3G47110	0.00702543	1.18315
VIT_05s0077g01820	Signaling.Signaling pathway.Protein phosphatase.PP2C||	Protein phosphatase 2C	E3_1_3_16	AT5G27930	0.00397305	1.67239
VIT_16s0148g00060	Signaling.Signaling pathway.Protein kinase||	Receptor kinase homolog LRK10		AT1G66920	0.00818901	2.44424
VIT_16s0050g01880	Signaling.Signaling pathway.Protein kinase||	Receptor kinase homolog LRK10		AT5G24080	0.000918502	2.38472
VIT_16s0050g01690	Signaling.Signaling pathway.Protein kinase||	Receptor kinase homolog LRK10		AT1G66920	0.00965294	1.36207
VIT_16s0148g00280	Signaling.Signaling pathway.Protein kinase||	Receptor kinase homolog LRK10		AT5G38280	0.00180635	2.46071
VIT_16s0148g00110	Signaling.Signaling pathway.Protein kinase||	Receptor kinase homolog LRK10		AT1G66920	0.000576441	3.01575
VIT_16s0050g02700	Signaling.Signaling pathway.Protein kinase||	Receptor kinase homolog LRK10		AT5G38280	0.00025769	1.87888
VIT_16s0148g00010	Signaling.Signaling pathway.Protein kinase||	Receptor kinase homolog LRK10		AT1G66920	0.00748877	2.5781
VIT_16s0050g02720	Signaling.Signaling pathway.Protein kinase||	Receptor kinase homolog LRK10		AT1G66920	0.00390158	2.81653
VIT_00s0294g00080	Signaling.Signaling pathway.Protein kinase||	Receptor kinase homolog LRK10		AT1G66920	0.00388105	2.7429
VIT_16s0050g00010	Signaling.Signaling pathway.Protein kinase||	Receptor kinase homolog LRK14		AT1G66980	0.00429618	2.44568
VIT_00s0388g00050	Signaling.Signaling pathway.Protein kinase||	Receptor kinase homolog LRK14		AT1G66980	0.00854967	2.36622
VIT_00s0262g00010	Signaling.Signaling pathway.Protein kinase||	Receptor kinase RK20-1		AT4G23180	0.00282835	2.25111
VIT_00s0262g00120	Signaling.Signaling pathway.Protein kinase||	Receptor kinase RK20-1		AT4G23180	0.00162035	2.88811
VIT_00s0262g00090	Signaling.Signaling pathway.Protein kinase||	Receptor kinase RK20-1		AT4G38830	0.00061116	2.58684
VIT_11s0052g00350	Signaling.Signaling pathway.Protein kinase||	Receptor kinase TRKe		AT3G47580	0.00601749	3.19198
VIT_18s0001g09550	Signaling.Signaling pathway.Protein kinase||	Receptor kinase TRKe		AT3G47570	0.00445677	1.60768
VIT_16s0050g00370	Response to stimulus.Stress response.Biotic stress response.Plant-pathogen interaction||Signaling.Signaling pathway.Protein kinase||	Receptor Like Protein 47	K13466	AT3G28890	0.00904082	1.8124
VIT_17s0000g02360	Signaling.Signaling pathway.Protein kinase||	Receptor protein kinase		AT4G08850	0.000774233	2.42494
VIT_17s0000g02370	Signaling.Signaling pathway.Protein kinase||	Receptor protein kinase		AT4G08850	0.00673306	1.79291
VIT_00s0388g00060	Signaling.Signaling pathway.Protein kinase||	Receptor serine/threonine kinase			0.00248762	2.97685
VIT_00s0294g00010	Signaling.Signaling pathway.Protein kinase||	Receptor serine/threonine kinase			0.00649003	1.64119
VIT_00s0258g00100	Signaling.Signaling pathway.Protein kinase||	Receptor serine/threonine kinase			0.00115385	1.0629
VIT_00s0424g00020	Signaling.Signaling pathway.Protein kinase||	Receptor serine/threonine kinase		AT1G66910	0.00189754	1.21088
VIT_00s0388g00020	Signaling.Signaling pathway.Protein kinase||	Receptor serine/threonine kinase PR5K		AT5G38280	0.00460341	2.89101
VIT_16s0039g01310	Signaling.Signaling pathway.Protein kinase||	Receptor serine/threonine kinase PR5K		AT5G38280	0.00343593	2.17668
VIT_17s0000g03330	Signaling.Signaling pathway.Protein kinase||	Receptor serine/threonine kinase PR5K		AT5G38260	0.00511214	1.64212
VIT_01s0011g03990	Signaling.Signaling pathway.Protein kinase||	Receptor serine/threonine kinase PR5K-l		AT4G18250	0.0013901	2.54692
VIT_16s0098g00400	Signaling.Signaling pathway.Protein kinase||	Receptor serine/threonine kinase PR5K-l		AT4G18250	0.00628944	-1.00464
VIT_14s0006g02630	Signaling.Signaling pathway.Protein kinase||	Receptor-like kinase ARK1AS		AT4G18250	0.00684195	1.66409
VIT_16s0050g02740	Signaling.Signaling pathway.Protein kinase||	Receptor-like protein kinase			0.000771298	2.45919
VIT_14s0006g02650	Signaling.Signaling pathway.Protein kinase||	Receptor-like protein kinase			0.00660502	1.38572
VIT_16s0098g00010	Signaling.Signaling pathway.Protein kinase||	Receptor-like protein kinase			0.000976567	1.78677
VIT_04s0023g00400	Cellular process.Cellular component organization and biogenesis.Cytoskeleton organization and biogenesis||Signaling.Signaling pathway.G-protein signaling pathway||	RIC4 (ROP-Interactive crib motif-containing protein 4)	RIC4	AT5G16490	0.0084436	-1.0502
VIT_10s0003g02010	Signaling.Signaling pathway.Protein kinase||	RKF1 (receptor-like kinase in flowers 1)		AT1G29740	0.000308228	1.45394
VIT_10s0003g02020	Signaling.Signaling pathway.Protein kinase||	RKF1 (receptor-like kinase in flowers 1)		AT1G07650	0.000872077	1.23163
VIT_18s0001g09790	Signaling.Signaling pathway.Protein kinase||	S-domain receptor kinase		AT2G19130	0.000970177	1.54086
VIT_00s0424g00010	Signaling.Signaling pathway.Protein kinase||	Ser/Thr receptor-like kinase1		AT5G38280	0.00434069	2.08912
VIT_16s0039g01210	Signaling.Signaling pathway.Protein kinase||	Ser/Thr receptor-like kinase1		AT5G38280	0.00196201	1.05743
VIT_16s0148g00140	Signaling.Signaling pathway.Protein kinase||	Ser/Thr receptor-like kinase1		AT5G38280	0.00748384	1.47159
VIT_00s1830g00010	Signaling.Signaling pathway.Protein kinase||	Ser/Thr receptor-like kinase1		AT5G38280	0.00645012	1.92759
VIT_16s0148g00220	Signaling.Signaling pathway.Protein kinase||	Ser/Thr receptor-like kinase1		AT5G38280	0.00260859	2.4121
VIT_16s0148g00020	Signaling.Signaling pathway.Protein kinase||	Ser/Thr receptor-like kinase1		AT5G38280	0.00846996	1.85396
VIT_19s0014g04090	Signaling.Signaling pathway.Protein kinase||	Serine/threonine-protein kinase receptor ARK3		AT4G21380	0.00737863	1.69703
VIT_19s0014g04130	Signaling.Signaling pathway.Protein kinase||	Serine/threonine-protein kinase receptor ARK3		AT4G21380	0.000718401	1.39433
VIT_10s0071g00440	Signaling.Signaling pathway.Protein kinase||	Serine/threonine-protein kinase receptor ARK3		AT4G21380	0.000933148	2.62774
VIT_19s0014g04080	Signaling.Signaling pathway.Protein kinase||	Serine/threonine-protein kinase receptor ARK3		AT4G21380	0.00874014	2.1552
VIT_05s0029g00080	Signaling.Signaling pathway.Protein kinase||	SERK family receptor-like protein kinase		AT2G32800	0.00127022	1.53029
VIT_00s0353g00020	Signaling.Signaling pathway.Protein kinase||	S-locus lectin protein kinase		AT1G11330	0.00517736	1.54343
VIT_00s2776g00010	Signaling.Signaling pathway.Protein kinase||	S-locus lectin protein kinase		AT1G11330	0.000512124	1.65434
VIT_12s0028g03510	Signaling.Signaling pathway.Protein kinase||	S-locus lectin protein kinase		AT2G19130	0.00575725	2.86954
VIT_19s0014g04640	Signaling.Signaling pathway.Protein kinase||	S-locus protein kinase		AT4G27290	0.00587681	1.04837
VIT_19s0014g04240	Signaling.Signaling pathway.Protein kinase||	S-locus protein kinase		AT4G27290	0.0033577	2.94194
VIT_18s0001g09840	Signaling.Signaling pathway.Protein kinase||	S-receptor kinase		AT2G19130	0.000808447	1.65592
VIT_12s0028g03520	Signaling.Signaling pathway.Protein kinase||	S-receptor kinase		AT2G19130	0.00249535	3.19104
VIT_12s0028g01630	Signaling.Signaling pathway.Protein kinase||	S-receptor kinase		AT4G32300	0.000955705	1.89396
VIT_05s0020g03290	Signaling.Signaling pathway.Protein kinase||	S-receptor kinase		AT5G60900	0.000426027	2.99196
VIT_05s0020g03270	Signaling.Signaling pathway.Protein kinase||	S-receptor kinase		AT5G60900	9.43e-05	2.52244
VIT_04s0044g00720	Signaling.Signaling pathway.Protein kinase||	S-receptor kinase		AT5G60900	0.00351677	1.82018
VIT_05s0020g03240	Signaling.Signaling pathway.Protein kinase||	S-receptor kinase		AT5G60900	0.00337519	1.67554
VIT_04s0044g00750	Signaling.Signaling pathway.Protein kinase||	S-receptor kinase		AT5G60900	0.00307026	1.05963
VIT_13s0156g00570	Signaling.Signaling pathway.Protein kinase||	S-receptor kinase		AT5G60900	0.0012148	1.91895
VIT_05s0020g03300	Signaling.Signaling pathway.Protein kinase||	S-receptor kinase		AT5G60900	0.00067501	2.50537
VIT_06s0004g01410	Signaling.Signaling pathway.Protein kinase||	S-receptor kinase		AT5G60900	0.000877528	1.43509
VIT_13s0156g00580	Signaling.Signaling pathway.Protein kinase||	S-receptor kinase		AT5G60900	0.00788038	2.23713
VIT_07s0005g03230	Signaling.Hormone Signaling.Ethylene Signaling.Ethylene-mediated Signaling pathway||Signaling.Hormone Signaling.Jasmonate salicylate signaling.Jasmonate Signaling.Jasmonate-mediated Signaling pathway||Regulation overview.Regulation of gene expression.Regulation of transcription.Transcription factor.AP2 family transcription factor.ERF subfamily transcription factor||	Transcription factor TSRF1	ERF1_4	AT3G23240	2.8e-05	2.10018	VvERF099
VIT_07s0005g03260	Signaling.Hormone Signaling.Ethylene Signaling.Ethylene-mediated Signaling pathway||Signaling.Hormone Signaling.Jasmonate salicylate signaling.Jasmonate Signaling.Jasmonate-mediated Signaling pathway||Regulation overview.Regulation of gene expression.Regulation of transcription.Transcription factor.AP2 family transcription factor.ERF subfamily transcription factor||	Transcription factor TSRF1	ERF1_7	AT3G23240	1.63e-05	3.62318	VvERF100
VIT_17s0000g04400	Signaling.Signaling pathway.Protein kinase||	Wall-associated kinase 1 (WAK1)		AT1G16260	0.00599067	3.09573
VIT_17s0000g04360	Signaling.Signaling pathway.Protein kinase||	Wall-associated kinase 2 (WAK2)		AT1G16260	0.00984485	1.73826
VIT_17s0000g03340	Signaling.Signaling pathway.Protein kinase||	Wall-associated kinase 4		AT1G18390	0.00710468	1.08312
VIT_06s0061g00180	Unknown||	WD40			0.00625403	1.16603
VIT_16s0100g01110	Metabolism.Secondary metabolism.Phenylpropanoid metabolism.Phenylpropanoid biosynthesis||Metabolism.Cellular metabolism.Phytoalexin metabolism.Phytoalexin biosynthesis||Metabolism.Secondary metabolism.Phenylpropanoid metabolism.Stilbenoid metabolism.Stilbenoid biosynthesis||	Resveratrol synthase (RS1)	E2_3_1_95	AT5G13930	0.00461427	3.42087
VIT_16s0100g01200	Metabolism.Secondary metabolism.Phenylpropanoid metabolism.Phenylpropanoid biosynthesis||Metabolism.Cellular metabolism.Phytoalexin metabolism.Phytoalexin biosynthesis||Metabolism.Secondary metabolism.Phenylpropanoid metabolism.Stilbenoid metabolism.Stilbenoid biosynthesis||	Stilbene synthase	E2_3_1_95	AT5G13930	0.0090238	5.32739
VIT_16s0100g00900	Metabolism.Secondary metabolism.Phenylpropanoid metabolism.Phenylpropanoid biosynthesis||Metabolism.Cellular metabolism.Phytoalexin metabolism.Phytoalexin biosynthesis||Metabolism.Secondary metabolism.Phenylpropanoid metabolism.Stilbenoid metabolism.Stilbenoid biosynthesis||	Stilbene synthase [Vitis pseudoreticulata]	E2_3_1_95	AT5G13930	0.00427602	3.79847
VIT_16s0100g01160	Metabolism.Secondary metabolism.Phenylpropanoid metabolism.Phenylpropanoid biosynthesis||Metabolism.Cellular metabolism.Phytoalexin metabolism.Phytoalexin biosynthesis||Metabolism.Secondary metabolism.Phenylpropanoid metabolism.Stilbenoid metabolism.Stilbenoid biosynthesis||	Stilbene synthase [Vitis vinifera]	E2_3_1_95	AT5G13930	0.00912087	4.52187
VIT_16s0100g01130	Metabolism.Secondary metabolism.Phenylpropanoid metabolism.Phenylpropanoid biosynthesis||Metabolism.Cellular metabolism.Phytoalexin metabolism.Phytoalexin biosynthesis||Metabolism.Secondary metabolism.Phenylpropanoid metabolism.Stilbenoid metabolism.Stilbenoid biosynthesis||	Stilbene synthase [Vitis vinifera]	E2_3_1_95	AT5G13930	0.00565496	4.28949
VIT_07s0151g01070	Metabolism.Secondary metabolism.Terpenoid metabolism.Diterpenoid metabolism.Diterpenoid biosynthesis||	Copalyl diphosphate synthase	E5_5_1_12	AT4G02780	0.00325513	4.09193
VIT_19s0090g00190	Metabolism.Secondary metabolism.Terpenoid metabolism.Diterpenoid metabolism.Diterpenoid biosynthesis.Taxol biosynthesis||	Taxane 10-beta-hydroxylase	E1_14_13_76	AT5G36110	0.00375935	1.42151
VIT_02s0025g02610	Regulation overview.Regulation of gene expression.Regulation of transcription.Transcription factor.bHLH family transcription factor||	Basic helix-loop-helix (bHLH) family	BHLHDOM_48	AT4G00870	0.00206728	2.85568
VIT_11s0016g02070	Regulation overview.Regulation of gene expression.Regulation of transcription.Transcription factor.bHLH family transcription factor||	Basic helix-loop-helix (bHLH) family	BHLHDOM_63	AT5G56960	0.000523908	3.34137
VIT_06s0080g00360	Regulation overview.Regulation of gene expression.Regulation of transcription.Transcription factor.bZIP family transcription factor||	BZIP transcription factor	BZIPDOM_5	AT1G08320	0.0046362	1.5764	VvbZIP20
VIT_19s0014g01780	Regulation overview.Regulation of gene expression.Regulation of transcription.Transcription factor.bZIP family transcription factor||	BZIP transcription factor	BZIPDOM_14	AT3G58120	0.000644757	-1.25115	VvbZIP52
VIT_05s0077g01140	Regulation overview.Regulation of gene expression.Regulation of transcription.Transcription factor.bZIP family transcription factor||	BZIP transcription factor BZIP53	BZIP53_3		0.00249387	1.16761	VvbZIP14	VvibZIPC14
VIT_07s0129g00240	Regulation overview.Regulation of gene expression.Regulation of transcription.Transcription factor.C2H2 family transcription factor||	C2H2 zinc finger protein AZF1	AZF1		0.00315037	1.67598
VIT_09s0054g01740	Metabolism.Primary metabolism.Nucleobase, nucleoside, nucleotide, nucleic acid metabolism.Nucleic acid metabolism.DNA metabolism||	C2-HC type zinc finger protein C.e-MyT1		AT1G78990	0.000652987	3.99613
VIT_05s0020g03690	Regulation overview.Regulation of gene expression.Regulation of transcription.Transcription factor.GNAT||	GCN5 N-acetyltransferase (GNAT)	GCN5_8	AT2G32030	0.00559894	1.11876
VIT_05s0020g03710	Regulation overview.Regulation of gene expression.Regulation of transcription.Transcription factor.GNAT||	GCN5 N-acetyltransferase (GNAT)	GCN5_10	AT2G32030	0.00996735	1.35205
VIT_02s0025g02590	Regulation overview.Regulation of gene expression.Regulation of transcription.Transcription factor.Homeobox domain family transcription factor||	Homeobox-leucine zipper protein ATHB-12	VVHB12_2	AT3G61890	0.00551739	1.12296	VvHB07
VIT_06s0004g07790	Regulation overview.Regulation of gene expression.Regulation of transcription.Transcription factor.AS2 family transcription factor||	Lateral organ boundaries Domain 15	LBD15_1	AT2G40470	0.00763264	1.85239
VIT_00s0125g00290	Regulation overview.Regulation of gene expression.Regulation of transcription.Transcription factor.AS2 family transcription factor||	Lateral organ boundaries domain protein 4 (LBD4)	LBD4_2	AT1G31320	0.00026893	1.93574
VIT_06s0004g03330	Regulation overview.Regulation of gene expression.Regulation of transcription.Transcription factor.AS2 family transcription factor||	Lateral organ boundaries protein 11	LBD11_1	AT2G28500	8.85e-05	1.56972
VIT_03s0091g00670	Regulation overview.Regulation of gene expression.Regulation of transcription.Transcription factor.AS2 family transcription factor||	Lateral organ boundaries protein 38	LBD38_1	AT3G49940	0.00174684	1.89534
VIT_16s0022g02330	Regulation overview.Regulation of gene expression.Regulation of transcription.Transcription factor.MADS-box family transcription factor||	MADS-box agamous-like 6	AGL6_2	AT2G45650	0.00396807	1.05775
VIT_19s0014g03820	Regulation overview.Regulation of gene expression.Regulation of transcription.Transcription factor.MYB family transcription factor||	Myb domain protein 102	MYB102_2	AT4G21440	0.000392343	3.3346	MYB145
VIT_00s0203g00070	Regulation overview.Regulation of gene expression.Regulation of transcription.Transcription factor.MYB family transcription factor||	Myb domain protein 102	MYB102_4	AT4G21440	0.000327171	2.52427	MYB143
VIT_14s0036g00460	Regulation overview.Regulation of gene expression.Regulation of transcription.Transcription factor.MYB family transcription factor||	Myb domain protein 102	MYB102_3	AT3G23250	0.00288617	2.74552	MYB135
VIT_05s0049g01020	Regulation overview.Regulation of gene expression.Regulation of transcription.Transcription factor.MYB family transcription factor||	Myb domain protein 14	MYB14_3	AT3G23250	0.00231956	1.54629
VIT_07s0005g03340	Regulation overview.Regulation of gene expression.Regulation of transcription.Transcription factor.MYB family transcription factor||	Myb domain protein 14	MYB14_2	AT2G31180	0.00312616	2.2199	MYB14
VIT_06s0061g00470	Regulation overview.Regulation of gene expression.Regulation of transcription.Transcription factor.MYB family transcription factor||	Myb domain protein 36	MYB36_1	AT5G57620	0.000281684	2.69679	MYB149
VIT_08s0007g05030	Regulation overview.Regulation of gene expression.Regulation of transcription.Transcription factor.MYB family transcription factor||	Myb domain protein 36	MYB36_2	AT5G57620	0.00032172	2.95767	MYB150
VIT_17s0000g01890	Regulation overview.Regulation of gene expression.Regulation of transcription.Transcription factor.MYB family transcription factor||	Myb domain protein 52	MYB52_2	AT1G17950	0.000911104	3.45766	MYB169
VIT_19s0085g00050	Regulation overview.Regulation of gene expression.Regulation of transcription.Transcription factor.MYB family transcription factor||	Myb domain protein 58	MYB58_1	AT1G79180	0.00222416	2.65822	MYB139
VIT_17s0000g03560	Regulation overview.Regulation of gene expression.Regulation of transcription.Transcription factor.MYB family transcription factor||	myb domain protein 62	MYB62_1	AT1G68320	0.000649668	2.65061	MYB164
VIT_19s0085g00940	Regulation overview.Regulation of gene expression.Regulation of transcription.Transcription factor.MYB family transcription factor||	Myb domain protein 67	MYB67_1	AT3G12720	0.000704295	3.39217	MYB67B
VIT_11s0016g02780	Regulation overview.Regulation of gene expression.Regulation of transcription.Transcription factor.MYB family transcription factor||	Myb domain protein 68	MYB68_1	AT3G49690	0.00145851	3.23194	MYB154
VIT_04s0008g01800	Regulation overview.Regulation of gene expression.Regulation of transcription.Transcription factor.MYB family transcription factor||	Myb domain protein 7	MYB7_3	AT4G38620	0.00423039	1.12573	MYBPA7
VIT_00s1352g00010	Regulation overview.Regulation of gene expression.Regulation of transcription.Transcription factor.MYB family transcription factor||	Myb domain protein 84	MYB84_3		0.00010749	3.39368	MYB148
VIT_18s0001g08470	Regulation overview.Regulation of gene expression.Regulation of transcription.Transcription factor.MYB family transcription factor||	Myb domain protein 84/RAX3	MYB84_1	AT3G49690	0.000360258	3.86393	MYB152
VIT_16s0039g01710	Regulation overview.Regulation of gene expression.Regulation of transcription.Transcription factor.MYB family transcription factor||	Myb domain protein 9	MYB9	AT3G02940	0.00158246	3.81618	MYB181
VIT_18s0001g05670	Regulation overview.Regulation of gene expression.Regulation of transcription.Transcription factor.MYB family transcription factor||	Myb domain protein 93	MYB93_6	AT1G34670	0.000402215	4.06031	MYB182
VIT_02s0012g01650	Regulation overview.Regulation of gene expression.Regulation of transcription.Transcription factor.MYB family transcription factor||	Myb domain protein 93	MYB93_5	AT3G02940	0.00131003	2.90153	MYB178
VIT_12s0028g00980	Regulation overview.Regulation of gene expression.Regulation of transcription.Transcription factor.G2-like family transcription factor||	Myb family	MYBGE_17	AT2G40260	0.00572461	3.36052
VIT_01s0137g00050	Regulation overview.Regulation of gene expression.Regulation of transcription.Transcription factor.G2-like family transcription factor||	Myb family	MYBGE_2	AT1G14600	0.00133383	2.58319
VIT_15s0046g00170	Regulation overview.Regulation of gene expression.Regulation of transcription.Transcription factor.MYB family transcription factor||	MYBPA1 protein [Vitis vinifera]	MYBPA1	AT1G22640	0.00114071	1.20698	MYBPA1
VIT_14s0108g01070	Regulation overview.Regulation of gene expression.Regulation of transcription.Transcription factor.NAC family transcription factor||	NAC domain containing protein 100	NAC100_2	AT5G61430	0.00719296	2.21448	VvNAC11
VIT_19s0014g03290	Regulation overview.Regulation of gene expression.Regulation of transcription.Transcription factor.NAC family transcription factor||	NAC domain containing protein 19	NAC019_1	AT4G27410	0.000146727	1.26092	VvNAC17
VIT_07s0031g02610	Regulation overview.Regulation of gene expression.Regulation of transcription.Transcription factor.NAC family transcription factor||	NAC domain containing protein 2	NAC2_6	AT1G01720	0.000239597	1.20004	VvNAC39
VIT_03s0038g03410	Regulation overview.Regulation of gene expression.Regulation of transcription.Transcription factor.NAC family transcription factor||	NAC domain containing protein 36	NAC036_2	AT2G17040	0.00302985	1.7059	VvNAC41
VIT_04s0008g02710	Regulation overview.Regulation of gene expression.Regulation of transcription.Transcription factor.NAC family transcription factor||	NAC domain containing protein 39	NAC039	AT2G24430	0.00107591	4.25318	VvNAC65
VIT_17s0000g03660	Regulation overview.Regulation of gene expression.Regulation of transcription.Transcription factor.NAC family transcription factor||	NAC domain containing protein 58	NAC058	AT3G18400	0.000553151	4.23034	VvNAC06
VIT_01s0026g02710	Regulation overview.Regulation of gene expression.Regulation of transcription.Transcription factor.NAC family transcription factor||	NAC domain-containing protein 29	NAC029	AT1G69490	0.00229275	1.96005	VvNAC26
VIT_12s0028g00860	Regulation overview.Regulation of gene expression.Regulation of transcription.Transcription factor.NAC family transcription factor||	NAC domain-containing protein 42	NAC042_5	AT2G43000	0.00151978	3.00457	VvNAC36
VIT_08s0007g07640	Regulation overview.Regulation of gene expression.Regulation of transcription.Transcription factor.NAC family transcription factor||	NAC domain-containing protein 87	NAC087	AT5G18270	0.00786394	1.55526	VvNAC61
VIT_08s0007g02810	Regulation overview.Regulation of gene expression.Regulation of transcription.Transcription factor.ABI3 family transcription factor||	Regulator of the ATPase vacuolar RAV2	RAV2	AT2G36080	0.00494583	1.02412	VvRAV5
VIT_18s0001g13420	Regulation overview.Regulation of gene expression.Regulation of transcription.Transcription factor.SRS family transcription factor||	SHI-related sequence 5	SRS5	AT1G75520	0.00560498	1.6789
VIT_04s0008g05750	Regulation overview.Regulation of gene expression.Regulation of transcription.Transcription factor.WRKY family transcription factor||	WRKY DNA-binding protein 18	WRKY18_1	AT4G31800	0.00239097	3.6515	VvWRKY07
VIT_04s0008g05760	Regulation overview.Regulation of gene expression.Regulation of transcription.Transcription factor.WRKY family transcription factor||	WRKY DNA-binding protein 18	WRKY18_2	AT4G31800	0.00323265	1.80929	VvWRKY08
VIT_15s0046g02150	Regulation overview.Regulation of gene expression.Regulation of transcription.Transcription factor.WRKY family transcription factor||	WRKY DNA-binding protein 24	WRKY24	AT5G41570	0.000399383	5.05422	VvWRKY48
VIT_08s0058g00690	Response to stimulus.Stress response.Biotic stress response.Plant-pathogen interaction||Regulation overview.Regulation of gene expression.Regulation of transcription.Transcription factor.WRKY family transcription factor||	WRKY DNA-binding protein 33	WRKY33_3	AT2G38470	0.00742331	1.61349	VvWRKY24
VIT_09s0018g00240	Regulation overview.Regulation of gene expression.Regulation of transcription.Transcription factor.WRKY family transcription factor||	WRKY DNA-binding protein 40	WRKY40	AT1G80840	0.00051328	2.68693	VvWRKY28
VIT_05s0077g00730	Regulation overview.Regulation of gene expression.Regulation of transcription.Transcription factor.WRKY family transcription factor||	WRKY DNA-binding protein 48	WRKY48_1	AT5G49520	8.73e-05	1.15545	VvWRKY14
VIT_04s0069g00970	Regulation overview.Regulation of gene expression.Regulation of transcription.Transcription factor.WRKY family transcription factor||	WRKY DNA-binding protein 51	WRKY51_1	AT5G64810	0.00491441	4.47684	VvWRKY11
VIT_12s0059g00880	Regulation overview.Regulation of gene expression.Regulation of transcription.Transcription factor.WRKY family transcription factor||	WRKY DNA-binding protein 6	WRKY6_3	AT1G62300	0.000447684	2.06376	VvWRKY37
VIT_10s0116g01200	Regulation overview.Regulation of gene expression.Regulation of transcription.Transcription factor.WRKY family transcription factor||	WRKY DNA-binding protein 6	WRKY6_1	AT1G62300	0.001161	1.45697	VvWRKY29
VIT_13s0067g03140	Regulation overview.Regulation of gene expression.Regulation of transcription.Transcription factor.WRKY family transcription factor||	WRKY DNA-binding protein 70	WRKY70_1	AT3G56400	0.00158375	1.56518	VvWRKY41
VIT_08s0058g01390	Regulation overview.Regulation of gene expression.Regulation of transcription.Transcription factor.WRKY family transcription factor||	WRKY DNA-binding protein 70	WRKY70_2	AT3G56400	0.000874138	1.74219	VvWRKY25
VIT_10s0003g02810	Regulation overview.Regulation of gene expression.Regulation of transcription.Transcription factor.WRKY family transcription factor||	WRKY DNA-binding protein 71	WRKY71_1	AT1G29860	0.000640508	2.45637	VvWRKY31
VIT_01s0026g01730	Regulation overview.Regulation of gene expression.Regulation of transcription.Transcription factor.WRKY family transcription factor||	WRKY DNA-binding protein 72	WRKY72_1	AT5G15130	0.00292617	2.40292	VvWRKY02
VIT_17s0000g05810	Regulation overview.Regulation of gene expression.Regulation of transcription.Transcription factor.WRKY family transcription factor||	WRKY DNA-binding protein 72	WRKY72_2	AT5G15130	0.00195822	3.02518	VvWRKY53
VIT_14s0068g01770	Regulation overview.Regulation of gene expression.Regulation of transcription.Transcription factor.WRKY family transcription factor||	WRKY DNA-binding protein 75	WRKY75_2	AT5G13080	0.000854674	3.25187	VvWRKY43
VIT_01s0010g03930	Regulation overview.Regulation of gene expression.Regulation of transcription.Transcription factor.WRKY family transcription factor||	WRKY DNA-binding protein 75	WRKY75_1	AT5G13080	0.000167533	1.52423	VvWRKY03
VIT_06s0061g00760	Regulation overview.Regulation of gene expression.Regulation of transcription.Transcription factor.C2H2 family transcription factor||	Zinc finger (C2H2 type) family	C2H2FAM_40	AT2G28200	0.00255904	1.32726
VIT_13s0019g00480	Regulation overview.Regulation of gene expression.Regulation of transcription.Transcription factor.C2H2 family transcription factor||	Zinc finger (C2H2 type) family	C2H2FAM_22	AT2G28710	0.00290776	1.83657
VIT_03s0017g00670	Regulation overview.Regulation of gene expression.Regulation of transcription.Transcription factor.Zinc finger C3HC4 family transcription factor||	Zinc finger (C3HC4-type ring finger)	ZFC3HC4_148	AT1G72220	0.00332747	1.03233
VIT_12s0028g02530	Regulation overview.Regulation of gene expression.Regulation of transcription.Transcription factor.Zinc finger C3HC4 family transcription factor||	Zinc finger (C3HC4-type ring finger)	ZFC3HC4_36	AT2G42360	0.00385743	3.25287
VIT_02s0025g01430	Regulation overview.Regulation of gene expression.Regulation of transcription.Transcription factor.Zinc finger C3HC4 family transcription factor||	Zinc finger (C3HC4-type ring finger) family protein ATL1E	ATL1E_1	AT2G25410	0.000459261	2.51823
VIT_14s0006g02730	Regulation overview.Regulation of gene expression.Regulation of transcription.Transcription factor.C2H2 family transcription factor||	Zinc finger protein 6	ZFP6_1	AT1G68360	0.000807638	3.442
VIT_09s0002g05560	Transport overview.Macromolecule transport.Multidrug transport.Multidrug ABC transport||	ABC transporter g family pleiotropic drug resistance 12 PDR12	ABCGPDR12	AT1G15520	0.000217338	2.17218
VIT_19s0014g01540	Transport overview.Macromolecule transport.Multidrug transport.Multidrug ABC transport||	ABC transporter G member 14	ABCG14	AT1G53270	0.000479369	5.0647
VIT_06s0009g03380	Transport overview.Macromolecule transport.Multidrug transport.Multidrug ABC transport||	ABC transporter G member 14	ABCG14	AT5G19410	0.000680407	4.21211
VIT_04s0008g04230	Transport overview.Macromolecule transport.Multidrug transport.Multidrug ABC transport||	ABC transporter G member 22	ABCG22	AT2G26910	0.000211324	2.60512
VIT_08s0040g02840	Transport overview.Macromolecule transport.Multidrug transport.Multidrug ABC transport||	ABC transporter G member 29	ABCG29	AT3G53510	0.000129194	4.4616
VIT_08s0058g00150	Transport overview.Channels and pores.a-Type channels.Ammonia Channel Transporter||Metabolism.Cellular metabolism.Nitrogen and sulfur metabolism.Nitrogen metabolism.Nitrogen assimilation||Transport overview.Ion transport.Cation transport.Ammonium transport||	Ammonium transporter 2	AMT2	AT2G38290	0.00242507	2.54303
VIT_19s0085g00650	Transport overview.Electrochemical Potential-driven Transporters.Porters.Cation Diffusion Facilitator||Transport overview.Ion transport.Cation transport||	Cation efflux family	CAEFF	AT1G16310	0.000145807	1.0053
VIT_04s0023g03470	Transport overview.Primary Active Transporters.P-P-bond hydrolysis-driven transporters.General Secretory Pathway (Sec)||Metabolism.Primary metabolism.Protein metabolism and modification.Protein folding.Chaperone-mediated protein folding.HSP-mediated protein folding.HSP-mediated protein folding co-chaperone||	DNAJ heat shock N-terminal domain-containing protein	DNAJREL		0.000151653	1.4635
VIT_07s0151g00700	Development.Reproductive development.Embryo development||Transport overview.Incompletely characterized transport systems.Putative transport protein.Transporter unknown||Transport overview.Macromolecule transport.Lipid transport||	EDA4 (embryo sac development arrest 4)	EDA4	AT2G48140	0.000670241	4.45403
VIT_09s0018g02010	Transport overview.Macromolecule transport.Protein transport.Tethering factors||Cellular process.Cellular transport.Protein trafficking||	EXO70-G1 protein	EXO70G1	AT4G31540	0.00183653	4.09846
VIT_04s0069g00540	Transport overview.Channels and pores.a-Type channels.Glutamate-gated Ion Channel of Neurotransmitter Receptors||Transport overview.Ion transport.Cation transport.Glutamate activated channel||	Glutamate receptor protein	GLR2_7	AT2G29120	0.000488885	1.90434
VIT_07s0104g01710	Transport overview.Electrochemical Potential-driven Transporters.Porters.K+ uptake porter (aka permease)||Transport overview.Ion transport.Cation transport.Potassium transport||	HAK5 (High affinity K+ transporter 5)	HAK5	AT4G13420	0.00647725	1.09501
VIT_16s0013g01950	Transport overview.Electrochemical Potential-driven Transporters.Porters.Major Facilitator Superfamily.Sugar Porter||Transport overview.Macromolecule transport.Carbohydrate transport.Sugar transport||	Hexose transporter [Vitis vinifera]	VVHT4	AT5G61520	0.00498478	1.1579
VIT_05s0049g00940	Transport overview.Electrochemical Potential-driven Transporters.Porters.Major Facilitator Superfamily.Phosphate: H+ Symporter||Transport overview.Ion transport.Anion transport.Phosphate transport||	Inorganic phosphate transporter 1-4	PHT1_4	AT2G38940	0.00921506	1.03282
VIT_07s0151g00760	Transport overview.Macromolecule transport.Lipid transport||	Lipid transfer protein	LTP	AT3G22600	0.000705038	3.55761
VIT_13s0320g00050	Transport overview.Macromolecule transport.Lipid transport||	Lipid transfer protein 3	LTP3		0.000967606	3.07638
VIT_19s0090g01280	Transport overview.Channels and pores.Pore-forming toxins.Bactericidal Permeability Increasing Protein||	Lipid-binding serum glycoprotein family protein	K05399	AT1G04970	1.01e-05	-1.10699
VIT_00s0302g00020	Transport overview.Electrochemical Potential-driven Transporters.Porters.Amino Acid/Auxin Permease||Transport overview.Macromolecule transport.Amino acid transport||	LYS/HIS transporter 7 LHT7	LHT7	AT1G47670	0.00222756	2.3416
VIT_14s0171g00400	Transport overview.Electrochemical Potential-driven Transporters.Porters.Amino Acid/Auxin Permease||Transport overview.Macromolecule transport.Amino acid transport||	Lysine histidine transporter 1	LHT1	AT5G40780	0.00216338	1.73236
VIT_06s0080g00120	Unclear||	Male sterility 2 (MS2) Acyl-CoA reductase		AT5G22500	0.00085758	4.37899
VIT_00s0225g00060	Transport overview.Electrochemical Potential-driven Transporters.Porters.Multidrug/Oligosaccharidyl-lipid/Polysaccharide Flippase.Multi Antimicrobial Extrusion||Transport overview.Macromolecule transport.Multidrug transport||	MATE efflux family protein	MATE	AT1G12950	0.00054986	2.03173
VIT_00s0225g00050	Transport overview.Electrochemical Potential-driven Transporters.Porters.Multidrug/Oligosaccharidyl-lipid/Polysaccharide Flippase.Multi Antimicrobial Extrusion||Transport overview.Macromolecule transport.Multidrug transport||	MATE efflux family protein	MATE	AT3G26590	0.00903527	2.59227
VIT_01s0127g00070	Transport overview.Electrochemical Potential-driven Transporters.Porters.Major Facilitator Superfamily.Nitrate/Nitrite Porter||Transport overview.Ion transport.Anion transport.Nitrate transport||	Nitrate transporter2.5	NRT2_5	AT1G12940	0.0021974	1.17021
VIT_17s0000g09470	Transport overview.Electrochemical Potential-driven Transporters.Porters.Major Facilitator Superfamily.Nitrate/Nitrite Porter||Transport overview.Ion transport.Anion transport.Nitrate transport||	Nitrate transporter3.1	NRT3_1	AT4G24720	0.00126418	1.39818
VIT_03s0091g01050	Transport overview.Electrochemical Potential-driven Transporters.Porters.Nucleobase:Cation Symporter-2||Transport overview.Macromolecule transport.Nucleobase or ascorbate transport||	Nucleobase-ascorbate transporter 4 (NAT4)	NAT4	AT1G49960	0.000560702	1.53149
VIT_11s0103g00010	Transport overview.Electrochemical Potential-driven Transporters.Porters.K+ Transporter||Transport overview.Ion transport.Cation transport.Potassium transport||	Potassium-sodium symporter HKT2	HKT1	AT4G10310	0.00670074	-1.21767
VIT_05s0020g03750	Transport overview.Macromolecule transport.Lipid transport||	Protease inhibitor/seed storage/lipid transfer protein (LTP)		AT3G22620	0.00623122	3.48769
VIT_18s0041g00520	Transport overview.Electrochemical Potential-driven Transporters.Porters.Proton-dependent Oligopeptide Transporter||Transport overview.Macromolecule transport.Oligopeptide transport||	Proton-dependent oligopeptide transport (POT) family protein	POT	AT1G22540	0.00261413	2.22499
VIT_13s0067g03750	Transport overview.Macromolecule transport.Multidrug transport.Multidrug ABC transport||	Stigma/style ABC transporter WBC19	WBC19	AT2G39350	0.000170892	4.11266
VIT_05s0020g03140	Transport overview.Electrochemical Potential-driven Transporters.Porters.Major Facilitator Superfamily.Sugar Porter||Transport overview.Macromolecule transport.Carbohydrate transport.Sugar transport||	Sugar transporter 13	STP13	AT5G26340	0.00779032	2.0122
VIT_05s0020g02260	Transport overview.Electrochemical Potential-driven Transporters.Porters.Major Facilitator Superfamily.Sugar Porter||Transport overview.Macromolecule transport.Carbohydrate transport.Sugar transport||	Sugar transporter ERD6-like 16	ERD6L16	AT5G18840	0.00162372	3.40106
VIT_14s0030g00330	Transport overview.Electrochemical Potential-driven Transporters.Porters.Major Facilitator Superfamily.Sugar Porter||Transport overview.Macromolecule transport.Carbohydrate transport.Sugar transport||	Sugar transporter ERD6-like 8	ERD6L8	AT3G05150	0.000777354	-1.23157
VIT_11s0118g00550	Unknown||	CTV.13 Jp18		AT2G12462	0.000655139	2.03552
VIT_16s0050g01920	Unknown||	Curculin (mannose-binding) lectin		AT5G24080	0.00164649	3.06769
VIT_11s0016g05440	Unknown||	Curculin (mannose-binding) lectin		AT4G32300	0.00112003	3.12172
VIT_18s0001g02550	Metabolism.Primary metabolism.Cofactor metabolism.Tetrapyrrole metabolism||	Delta-aminolevulinic acid dehydratase, chloroplast precursor	E4_2_1_24	AT1G69740	0.00884503	-1.07577
VIT_08s0056g00900	Metabolism.Primary metabolism.Nucleobase, nucleoside, nucleotide, nucleic acid metabolism.Nucleic acid metabolism.RNA metabolism.RNA polymerase||Metabolism.Primary metabolism.Nucleobase, nucleoside, nucleotide, nucleic acid metabolism.Nucleic acid metabolism.RNA metabolism.RNA biosynthesis||	DNA-directed RNA polymerase subunit beta	K03043		0.00090765	-1.16692
VIT_02s0025g03710	Unknown||	DTA2 (downstream target of AGL15 2)		AT5G23850	0.00565481	1.61591
VIT_09s0002g04280	Cellular process.Cellular component organization and biogenesis.Cytoskeleton organization and biogenesis.Microtubule organization and biogenesis.Microtubule-driven movement||	Dynein light chain LC6, flagellar outer arm	K10418	AT1G52250	0.0071723	1.00263
VIT_07s0031g02540	Development.Reproductive development.Embryo development||	Emb2170 (embryo defective 2170)			0.00738927	1.53431
VIT_05s0020g02290	Metabolism.Primary metabolism.Nucleobase, nucleoside, nucleotide, nucleic acid metabolism.Nucleic acid metabolism.DNA metabolism.DNA recombination and repair.repair||	Endonuclease	E3_1_30_x	AT3G21530	0.00284235	1.11236
VIT_01s0011g05420	Unknown||	Fw2.2 ORFX		AT1G14870	0.000366031	3.19428
VIT_02s0025g01720	Unknown||	GDA2		AT5G42050	0.000608349	1.07951
VIT_00s0301g00040	Unknown||	Glycine-rich protein			0.000966219	1.55633
VIT_02s0025g00350	Unclear||	Heavy-metal-associated domain-containing protein			0.000821952	2.62474
VIT_12s0057g01430	Unclear||	Heavy-metal-associated domain-containing protein			0.00365373	1.91944
VIT_06s0004g04370	Cellular process.Cellular component organization and biogenesis.Nucleus.Chromosome organization and biogenesis.Chromatin assembly||	Histone H4		AT5G59970	0.0022251	1.00545
VIT_01s0146g00400	Unknown||	Humj1		AT2G33510	0.00346914	1.80042
VIT_04s0023g01850	Unknown||	Hydrolase, alpha/beta fold		AT4G36610	0.000487993	4.36203
VIT_11s0016g04260	Unknown||	Hydrolase, alpha/beta fold		AT3G24420	0.000123401	3.45897
VIT_10s0092g00220	Unknown||	Integral membrane family protein UPF0497		AT4G20390	0.00066916	6.03713
VIT_01s0011g05410	Cellular process.Cellular component organization and biogenesis.Cell wall organization and biogenesis||Metabolism.Primary metabolism.Carbohydrate metabolism.Carbohydrate metabolism enzyme inhibitor.Invertase/pectin methylesterase inhibitor family||	Invertase/pectin methylesterase inhibitor	PMEI	AT1G14890	0.00546024	1.99812
VIT_12s0028g02400	Development.Senescence||	Leaf senescence protein		AT3G12060	0.00137094	1.44404
VIT_06s0004g04650	Cellular process.Cellular homeostasis.Heavy metal ion homeostasis||	Metallothionein			0.00151611	1.06234
VIT_13s0019g04060	Cellular process.Cell growth and death.Cell death||Response to stimulus.Stress response.Biotic stress response||	MLO1	K08472	AT1G61560	0.00236141	3.02071
VIT_08s0040g02170	Cellular process.Cell growth and death.Cell death||Response to stimulus.Stress response.Biotic stress response||	MLO6 (mildew resistance locus O 6)	K08472	AT1G61560	0.00251085	2.12388
VIT_06s0004g03120	Cellular process.Cell growth and death.Cell death||Response to stimulus.Stress response.Biotic stress response||	MLO-like protein 3	K08472	AT3G45290	0.00221648	1.81424
VIT_04s0044g00220	Unclear||	Monooxygenase		AT4G38540	0.000289781	2.22294
VIT_01s0011g06500	Metabolism.Secondary metabolism.Primary amino acids derivated metabolism.Alkaloid metabolism.Alkaloid biosynthesis||	NADPH-dependent codeinone reductase	E1_1_1_247	AT1G59950	0.000914384	2.26233
VIT_07s0104g00150	Unknown||	Outer envelope membrane protein			0.000166753	1.10406
VIT_08s0058g01110	Development.Reproductive development.Fruit development||Regulation overview.Regulation of gene expression.Regulation of transcription.Transcription factor.OFP||	Ovate family protein 4 OFP4	OFP4_1	AT5G01840	0.00588681	1.6233
VIT_18s0001g06140	Unclear||	Phosphate-induced protein 1		AT4G08950	0.000607043	3.89021
VIT_16s0013g00590	Metabolism.Primary metabolism.Generation of metabolite precursors and energy.Photosynthesis.Photosynthetic-chain phosphorylation||Transport overview.Macromolecule transport.Protein transport.Thylakoid targeting pathway||Metabolism.Primary metabolism.Generation of metabolite precursors and energy.Electron transport||	Plastocyanin domain-containing protein	K02638	AT5G07475	0.000394453	4.0059
VIT_11s0016g05550	Metabolism.Primary metabolism.Generation of metabolite precursors and energy.Photosynthesis.Photosynthetic-chain phosphorylation||Transport overview.Macromolecule transport.Protein transport.Thylakoid targeting pathway||Metabolism.Primary metabolism.Generation of metabolite precursors and energy.Electron transport||	Plastocyanin domain-containing protein	K02638	AT5G20230	0.00339277	1.45806
VIT_11s0016g05530	Metabolism.Primary metabolism.Generation of metabolite precursors and energy.Photosynthesis.Photosynthetic-chain phosphorylation||Transport overview.Macromolecule transport.Protein transport.Thylakoid targeting pathway||Metabolism.Primary metabolism.Generation of metabolite precursors and energy.Electron transport||	Plastocyanin domain-containing protein	K02638	AT5G20230	3.93e-06	2.43497
VIT_02s0025g00260	Cellular process.Cellular component organization and biogenesis.Cell wall organization and biogenesis.Cell wall metabolism.Cell wall modification.Pectin modification||	Polygalacturonase GH28	E3_2_1_15	AT4G23500	0.00200738	1.80199
VIT_10s0003g05690	Metabolism.Primary metabolism.Carbon fixation||Metabolism.Primary metabolism.Generation of metabolite precursors and energy.Photosynthesis.Calvin cycle||	Ribulose bisphosphate carboxylase, large chain	E4_1_1_39	AT2G31160	0.00650417	1.04368
VIT_05s0094g00770	Unclear||	Short-chain dehydrogenase/reductase (SDR)		AT3G59710	0.00177792	2.59141
VIT_13s0019g00640	Metabolism.Primary metabolism.Nucleobase, nucleoside, nucleotide, nucleic acid metabolism.Nucleic acid metabolism.RNA metabolism.RNA processing.mRNA processing.mRNA splicing||Metabolism.Primary metabolism.Protein metabolism and modification.Protein folding||Metabolism.Primary metabolism.Nucleobase, nucleoside, nucleotide, nucleic acid metabolism.Nucleic acid metabolism.RNA metabolism.RNA cataboli…	THO complex subunit 4	K12881	AT5G02530	0.000860937	-1.03039
VIT_03s0063g01790	Unclear||	Transducin protein		AT2G26490	0.000204809	2.91883
VIT_04s0008g06930	Transposable elements viral and plasmid proteins.Protein from transposable element||	Transposase, IS4		AT5G41980	0.00513094	1.09676
VIT_12s0059g02640	Cellular process.Cellular homeostasis.Cell redox homeostasis||	Uclacyanin I	UCC1	AT2G32300	0.000287458	5.1637
VIT_06s0004g01670	Unclear||	UDP-glucoronosyl and UDP-glucosyl transferase		AT5G12890	0.000255777	2.68916
VIT_04s0008g01440	Unknown||	UPF0203 protein		AT4G33100	0.00089546	1.10503
VIT_12s0028g03760	Unknown||	UPF0497 family		AT4G03540	0.00111887	3.97365
VIT_08s0007g06470	Unknown||	VQ motif-containing protein			0.000147001	2.7794
VIT_18s0001g15130	Unknown||	WD40 repeat protein			0.00380727	4.38002
VIT_08s0058g01070	Transport overview.Electrochemical Potential-driven Transporters.Porters.Major Facilitator Superfamily.Purine Transporter, AzgA||Transport overview.Macromolecule transport.Nucleotide transport||	Xanthine/uracil permease	K06901	AT3G10960	0.000358696	1.18558
VIT_16s0098g01380	Unclear||	Yippee		AT4G27745	0.000350734	1.79863
VIT_00s0187g00010	No hit||	No hit			0.0044479	2.27949
VIT_06s0004g01990	No hit||	No hit (Proline-rich extensin-like family protein AT2G43150.1(NimbleGenAnnotation))			0.00136905	3.05622
VIT_09s0002g01310	Unknown||	Unknown protein		AT5G45540	0.00424839	4.03371
VIT_15s0021g01260	Unknown||	Unknown			0.000830126	3.56322
VIT_00s1321g00010	Unknown||	Unknown			0.00194875	2.68811
VIT_18s0001g08420	Unknown||	Unknown			4.99e-05	1.18646
VIT_02s0025g04200	Unknown||	Unknown			0.00741682	1.31741
VIT_05s0020g03650	Unknown||	Unknown protein		AT3G22540	0.000329969	1.12702
VIT_13s0019g00870	Unknown||	Unknown protein			0.000733897	1.19582
VIT_02s0012g01390	Unknown||	Unknown			0.00310626	1.12709
VIT_01s0011g04780	Unknown||	Unknown protein		AT2G01340	0.00298654	2.10654
VIT_05s0077g01330	Unknown||	Unknown			0.000857676	4.83423
VIT_05s0020g04010	Unknown||	Unknown protein		AT4G14746	0.00703692	1.15706
VIT_08s0058g00860	Unknown||	Unknown protein		AT5G01750	0.00335997	2.26244
VIT_01s0011g02780	Unknown||	Unknown protein		AT5G23100	1.89e-05	2.49066
VIT_04s0008g01380	Unknown||	Unknown protein		AT5G12010	0.00174522	1.03593
VIT_08s0105g00420	Unknown||	Unknown			0.00158121	2.63247
VIT_01s0146g00440	Unknown||	Unknown protein		AT5G13210	0.0058926	1.14778
VIT_00s0259g00170	Unknown||	Unknown protein		AT5G47635	0.00197155	1.44799
VIT_15s0045g01370	Unknown||	Unknown			0.000491672	1.71386
VIT_15s0048g02780	Unknown||	Unknown protein		AT1G01180	0.00748678	1.1263
VIT_11s0118g00580	Unknown||	Unknown			0.00162348	1.59405
VIT_13s0084g00670	Unknown||	Unknown protein			0.000427639	3.52221
VIT_14s0030g01890	Unknown||	Unknown			0.000725648	3.11178
VIT_08s0056g00300	Unknown||	Unknown			0.00285027	1.51116
VIT_16s0050g01540	Unknown||	Unknown			0.000974867	1.35918
VIT_19s0015g01440	Unknown||	Unknown protein		AT3G50120	0.00120347	1.46896
VIT_03s0017g01940	Unknown||	Unknown			0.000123414	2.15228
VIT_16s0050g01910	Unknown||	Unknown			0.00922601	1.43906
VIT_12s0057g00220	Unknown||	Unknown protein			0.00222699	1.05853
VIT_00s0407g00050	No hit||	No hit			0.000378918	5.01362
VIT_02s0087g00250	No hit||	No hit			0.000131175	1.40974
VIT_03s0063g01770	No hit||	No hit			0.000516108	2.23717
VIT_05s0049g00520	No hit||	No hit			0.00534424	2.03741
VIT_05s0049g00550	No hit||	No hit			0.00677725	3.78641
VIT_05s0124g00080	No hit||	No hit			0.000897642	2.43922
VIT_06s0004g02010	No hit||	No hit			0.00369518	3.25168
VIT_06s0009g03270	No hit||	No hit			0.00200862	-1.13774
VIT_12s0028g03900	No hit||	No hit			0.00347361	1.11169
VIT_12s0035g00470	No hit||	No hit			0.0068652	-1.0329
VIT_14s0068g00160	No hit||	No hit			0.00171929	1.19233
VIT_15s0048g02710	No hit||	No hit			0.00869041	1.12554
VIT_16s0013g00440	No hit||	No hit			0.00162252	1.72656
VIT_16s0013g02160	No hit||	No hit			0.00340211	1.40139
VIT_17s0000g06700	No hit||	No hit			0.0021319	1.21396
VIT_18s0001g10610	No hit||	No hit			0.00416731	2.41915
VIT_18s0001g10620	No hit||	No hit			0.00904542	1.91881
VIT_18s0001g10640	No hit||	No hit			0.00405408	2.20709
VIT_18s0001g12450	No hit||	No hit			0.00864901	1.04389
VIT_18s0001g12700	No hit||	No hit			0.00902377	1.05896
VIT_19s0014g01200	No hit||	No hit			0.000466771	1.08162
VIT_19s0014g03730	No hit||	No hit			0.00682296	1.12981
VIT_19s0014g04780	No hit||	No hit			0.000397491	2.33221
VIT_19s0090g01360	No hit||	No hit			0.00228864	1.2723
VIT_05s0049g00730	No hit||	No hit			0.00216042	1.82712
VIT_00s0187g00020	No hit||	No hit			0.00506689	2.94877
VIT_01s0011g01350	No hit||	No hit			9.02e-05	4.76737
VIT_01s0011g04040	No hit||	No hit			0.00332116	2.07255
VIT_05s0049g00660	No hit||	No hit			0.00929989	2.06446
VIT_05s0102g00190	No hit||	No hit			3.07e-06	1.60106
VIT_13s0067g02630	No hit||	No hit			0.00330015	2.74769
VIT_14s0081g00190	No hit||	No hit			0.000239598	5.78892
VIT_17s0000g00680	No hit||	No hit			0.000866395	3.76755
VIT_17s0000g03160	No hit||	No hit			0.00319422	2.71009
VIT_05s0049g00600	No hit||	No hit			0.00731196	3.00125
VIT_05s0049g00720	No hit||	No hit			9.49e-05	2.93665
VIT_17s0000g00650	No hit||	No hit			0.000496388	3.43894
VIT_18s0166g00260	No hit||	No hit			0.00172305	3.61287
VIT_01s0011g03430	No hit||	No hit			0.000311081	2.50472
VIT_08s0007g00950	No hit||	No hit			0.000192784	1.85405
VIT_00s0301g00080	No hit||	No hit			0.0023942	2.19099
VIT_09s0002g06400	No hit||	No hit			0.000966825	1.81652
VIT_09s0002g02950	No hit||	No hit			0.00119979	4.84325
VIT_12s0059g01720	No hit||	No hit			0.00349959	4.92755
VIT_13s0019g03520	No hit||	No hit			0.00285127	3.70994
VIT_02s0033g00920	No hit||	No hit			0.000606151	3.82209
VIT_00s0287g00020	Unknown||	Unknown			0.000626877	1.00587
VIT_01s0011g02360	Unknown||	Unknown			0.00583585	1.84287
VIT_01s0011g04190	Unknown||	Unknown			0.00538319	1.61342
VIT_08s0007g03680	Unknown||	Unknown			0.000167415	2.17448
VIT_14s0068g01790	Unknown||	Unknown			0.00252492	1.45538
VIT_15s0048g00610	Unknown||	Unknown			0.00142677	1.13841
VIT_18s0001g15230	Unknown||	Unknown			0.00640666	2.71249
VIT_01s0010g03860	Unknown||	Unknown			0.000244989	1.07435
VIT_02s0236g00100	Unknown||	Unknown			0.000863455	1.8951
VIT_02s0236g00120	Unknown||	Unknown			0.00667286	1.93252
VIT_14s0066g02610	Unknown||	Unknown			0.00323993	1.63219
VIT_12s0059g01580	Unknown||	Unknown			0.00330607	1.64949
VIT_13s0156g00150	Unknown||	Unknown			0.00850393	2.22699
VIT_10s0003g04080	Unknown||	Unknown			0.00214833	2.80727
VIT_04s0023g02100	Unknown||	Unknown			0.0018211	2.55323
VIT_00s0499g00020	Unknown||	Unknown protein		AT5G16250	0.00336311	1.31919
VIT_01s0010g03680	Unknown||	Unknown protein		AT1G27930	0.00907042	1.03617
VIT_02s0025g02540	Unknown||	Unknown protein		AT4G24130	0.000214467	1.22671
VIT_08s0007g08460	Unknown||	Unknown protein		AT2G41810	0.000776693	2.2236
VIT_11s0016g02250	Unknown||	Unknown protein		AT1G55160	0.000815034	1.05699
VIT_11s0052g00900	Unknown||	Unknown protein		AT4G30230	0.000864565	1.52853
VIT_18s0001g15220	Unknown||	Unknown protein		AT1G31130	0.00503355	2.0092
VIT_14s0108g00930	Unknown||	Unknown protein		AT5G39785	0.00211005	3.22083
VIT_12s0057g00240	Unknown||	Unknown protein		AT4G28230	0.00235619	1.38493
VIT_11s0016g04990	Unknown||	Unknown protein		AT1G15400	0.00149889	1.41863
VIT_12s0028g00580	Unknown||	Unknown protein		AT5G64230	0.00095895	1.22143
VIT_18s0001g09060	Unknown||	Unknown protein			0.00106008	1.13904
VIT_01s0011g02320	Unknown||	Unknown protein		AT1G13520	0.00873263	3.46655
VIT_01s0011g05680	Unknown||	Unknown protein			0.00587799	1.00219
VIT_09s0002g06360	Unknown||	Unknown protein			0.00284618	1.0118
VIT_16s0013g00480	Unknown||	Unknown protein			0.00474631	1.2695

## Sheet: TableS4
Supplemental Table S4. Differentially expressed V. vinifera genes due to pre-egressed and egressed B. cinerea during ripening. Inoculation was made at flowering and samples were collected at ripening following egression, 12 wpi. Fold change and P-value are presented together with gene annotation (functional category, functional annotation, KEGG number, and best Arabidposis match). Genes were cons…
Gene ID	Functionnal category	Functional annotation	briefname, EC or Kegg ID	Best Arabidopsis match	P-value	Fold change (log2)			Gene name
						Eg vs CtrlL	Peg vs Ctrl	Eg vs Peg
VIT_14s0066g00500	Development.Reproductive development.Embryo development||Transport overview.Macromolecule transport.RNA transport||	Nuclear pore complex protein Nup210	K14314	AT5G40480	0.00124961	9.90315	5.18175	4.72141
VIT_05s0020g04080	Metabolism.Primary metabolism.Amino acid metabolism.Methionine metabolism||	1,2-dihydroxy-3-keto-5-methylthiopentene dioxygenase 2	E1_13_11_53	AT4G14710	0.00309834	1.58978	1.36122	0.228564
VIT_00s0391g00070	Metabolism.Primary metabolism.Amino acid metabolism.Aromatic amino acid metabolism.Aromatic amino acid biosynthesis||Metabolism.Cellular metabolism.Shikimate metabolism||Metabolism.Primary metabolism.Amino acid metabolism.Amino acid biosynthesis||	3-deoxy-D-arabino-heptulosonate 7-phosphate synthase	E2_5_1_54	AT1G22410	0.0015449	0.751386	1.324	-0.572612
VIT_00s0591g00020	Metabolism.Primary metabolism.Amino acid metabolism.Aromatic amino acid metabolism.Aromatic amino acid biosynthesis||Metabolism.Cellular metabolism.Shikimate metabolism||Metabolism.Primary metabolism.Amino acid metabolism.Amino acid biosynthesis||	3-deoxy-D-arabino-heptulosonate 7-phosphate synthase	E2_5_1_54	AT4G39980	0.000750921	3.26322	1.76422	1.499
VIT_00s1217g00010	Metabolism.Primary metabolism.Amino acid metabolism.Aromatic amino acid metabolism.Aromatic amino acid biosynthesis||Metabolism.Cellular metabolism.Shikimate metabolism||Metabolism.Primary metabolism.Amino acid metabolism.Amino acid biosynthesis||	3-deoxy-D-arabino-heptulosonate 7-phosphate synthase	E2_5_1_54		0.00315045	3.65836	2.39421	1.26416
VIT_17s0000g02140	Metabolism.Primary metabolism.Amino acid metabolism.Valine, leucine, and isoleucine metabolism.Valine, leucine, and isoleucine catabolism||Metabolism.Primary metabolism.Amino acid metabolism.Amino acid catabolism||	3-hydroxyisobutyrate dehydrogenase	E1_1_1_31	AT1G18270	0.00394159	1.16492	0.264419	0.900503
VIT_12s0028g00590	Metabolism.Primary metabolism.Amino acid metabolism.Valine, leucine, and isoleucine metabolism.Valine, leucine, and isoleucine catabolism||Metabolism.Primary metabolism.Amino acid metabolism.Beta-Alanine metabolism||Metabolism.Primary metabolism.Organic acid metabolism.Propanoate metabolism||Metabolism.Primary metabolism.Amino acid metabolism.Amino acid catabolism||	3-hydroxyisobutyryl-CoA hydrolase	E3_1_2_4	AT1G06550	0.00950329	2.11085	0.521339	1.58951
VIT_05s0049g01980	Metabolism.Primary metabolism.Amino acid metabolism.Valine, leucine, and isoleucine metabolism.Valine, leucine, and isoleucine biosynthesis||Metabolism.Primary metabolism.Amino acid metabolism.Amino acid biosynthesis||	3-isopropylmalate dehydratase large subunit 2	E4_2_1_33	AT4G13430	0.00622479	2.66312	2.32174	0.341384
VIT_19s0014g01430	Metabolism.Primary metabolism.Amino acid metabolism.Aromatic amino acid metabolism.Aromatic amino acid biosynthesis||Metabolism.Cellular metabolism.Shikimate metabolism||Metabolism.Primary metabolism.Amino acid metabolism.Amino acid biosynthesis||	3-phosphoshikimate 1-carboxyvinyltransferase, chloroplast precursor	E2_5_1_19		0.00268678	-1.11389	-0.390922	-0.722965
VIT_15s0048g00350	Metabolism.Primary metabolism.Amino acid metabolism.Aromatic amino acid metabolism.Aromatic amino acid biosynthesis||Metabolism.Cellular metabolism.Shikimate metabolism||Metabolism.Primary metabolism.Amino acid metabolism.Amino acid biosynthesis||	3-phosphoshikimate 1-carboxyvinyltransferase, chloroplast precursor	E2_5_1_19	AT2G45300	0.00518196	1.02459	0.50733	0.517255
VIT_08s0007g08410	Metabolism.Primary metabolism.Amino acid metabolism.Aromatic amino acid metabolism.Tyrosine metabolism||Metabolism.Secondary metabolism.Aromatic compound metabolism.Betalain biosynthesis||	4,5-DOPA dioxygenase extradiol	DODA	AT4G15093	0.00277802	3.78532	2.72025	1.06507
VIT_12s0028g00710	Metabolism.Primary metabolism.Amino acid metabolism.Aromatic amino acid metabolism.Tyrosine metabolism.Tyrosine catabolism||Metabolism.Primary metabolism.Amino acid metabolism.Aromatic amino acid metabolism.Phenylalanine metabolism.Phenylalanine biosynthesis||Metabolism.Primary metabolism.Amino acid metabolism.Amino acid catabolism||Metabolism.Secondary metabolism.Terpenoid metabolism.Terpenoid b…	4-hydroxyphenylpyruvate dioxygenase	E1_13_11_27	AT1G06570	0.00276238	2.28026	2.43027	-0.150009
VIT_18s0157g00140	Metabolism.Primary metabolism.Amino acid metabolism.Cysteine metabolism||Metabolism.Cellular metabolism.Nitrogen and sulfur metabolism.Sulfur metabolism.Sulfur compound metabolism||Response to stimulus.Stress response.Biotic stress response||	Alliin lyase	E4_4_1_4	AT1G34040	0.00098393	0.607604	1.08161	-0.474006
VIT_18s0157g00170	Metabolism.Primary metabolism.Amino acid metabolism.Cysteine metabolism||Metabolism.Cellular metabolism.Nitrogen and sulfur metabolism.Sulfur metabolism.Sulfur compound metabolism||Response to stimulus.Stress response.Biotic stress response||	Alliin lyase precursor	E4_4_1_4	AT1G34040	0.000350323	0.983346	1.1233	-0.139952
VIT_04s0043g00220	Metabolism.Primary metabolism.Amino acid metabolism.Arginine and proline metabolism.Urea cycle||Metabolism.Primary metabolism.Amino acid metabolism.Histidine metabolism||Metabolism.Primary metabolism.Amino acid metabolism.Aromatic amino acid metabolism.Tyrosine metabolism||Metabolism.Primary metabolism.Amino acid metabolism.Aromatic amino acid metabolism.Phenylalanine metabolism.Phenylalanine bio…	Amine oxidase	E1_4_3_4	AT1G65840	0.00475066	-0.961265	-0.475533	-0.485732
VIT_00s1937g00010	Metabolism.Primary metabolism.Amino acid metabolism.Arginine and proline metabolism.Urea cycle||Metabolism.Primary metabolism.Amino acid metabolism.Histidine metabolism||Metabolism.Primary metabolism.Amino acid metabolism.Aromatic amino acid metabolism.Tyrosine metabolism||Metabolism.Primary metabolism.Amino acid metabolism.Aromatic amino acid metabolism.Phenylalanine metabolism.Phenylalanine bio…	Amine oxidase	E1_4_3_4		0.000259899	3.03774	1.98512	1.05262
VIT_04s0044g01170	Metabolism.Primary metabolism.Amino acid metabolism.Valine, leucine, and isoleucine metabolism||	Aminotransferase, class V			0.00826609	-1.31239	-0.163039	-1.14935
VIT_04s0044g01160	Metabolism.Primary metabolism.Amino acid metabolism.Valine, leucine, and isoleucine metabolism||	Aminotransferase, class V			0.00303575	8.28235	3.84361	4.43874
VIT_01s0010g01960	Metabolism.Primary metabolism.Amino acid metabolism.Aromatic amino acid metabolism.Phenylalanine metabolism.Phenylalanine biosynthesis||Metabolism.Cellular metabolism.Methane metabolism||	Anionic peroxidase	E1_11_1_7	AT1G14550	0.00318145	8.00586	3.81853	4.18733	VviPrxIII01e-1
VIT_01s0010g02010	Metabolism.Primary metabolism.Amino acid metabolism.Aromatic amino acid metabolism.Phenylalanine metabolism.Phenylalanine biosynthesis||Metabolism.Cellular metabolism.Methane metabolism||	Anionic peroxidase	E1_11_1_7	AT1G14550	0.00321965	7.19155	4.09952	3.09203	VviPrxIII01d
VIT_06s0004g06320	Metabolism.Primary metabolism.Amino acid metabolism.Aromatic amino acid metabolism.Aromatic amino acid biosynthesis||Metabolism.Primary metabolism.Amino acid metabolism.Amino acid biosynthesis||Metabolism.Primary metabolism.Amino acid metabolism.Aromatic amino acid metabolism.Tryptophan metabolism.Tryptophan biosynthesis||	Anthranilate synthase component I-1, chloroplast precursor	E4_1_3_27	AT2G29690	0.0079034	1.19292	0.357667	0.835249
VIT_03s0038g00760	Metabolism.Primary metabolism.Amino acid metabolism.Arginine and proline metabolism.Urea cycle||Metabolism.Primary metabolism.Amino acid metabolism.Glutamate metabolism||Metabolism.Secondary metabolism.Polyamine metabolism.Polyamine biosynthesis||	Arginine decarboxylase (Fragment)	E4_1_1_19	AT4G34710	0.00420682	5.42932	2.75381	2.67551
VIT_11s0016g02680	Metabolism.Primary metabolism.Amino acid metabolism.Alanine and aspartate metabolism||Metabolism.Primary metabolism.Nucleobase, nucleoside, nucleotide, nucleic acid metabolism.Nucleic acid metabolism.RNA metabolism.tRNA metabolism.tRNA processing||Metabolism.Primary metabolism.Protein metabolism and modification.Protein synthesis.Translation.Amino acid activation||	Asparaginyl-tRNA synthetase, cytoplasmic 3	E6_1_1_22	AT5G56680	0.000579399	1.37521	1.21264	0.162572
VIT_08s0058g01000	Metabolism.Primary metabolism.Amino acid metabolism.Alanine and aspartate metabolism||Metabolism.Primary metabolism.Amino acid metabolism.Cysteine metabolism||Metabolism.Primary metabolism.Amino acid metabolism.Arginine and proline metabolism||Metabolism.Primary metabolism.Amino acid metabolism.Aromatic amino acid metabolism.Tyrosine metabolism||Metabolism.Primary metabolism.Amino acid metabolism…	Aspartate aminotransferase	E2_6_1_1	AT2G30970	0.00195693	-1.35504	-0.576112	-0.778933
VIT_05s0029g01040	Metabolism.Primary metabolism.Amino acid metabolism.Alanine and aspartate metabolism||Metabolism.Primary metabolism.Amino acid metabolism.Cysteine metabolism||Metabolism.Primary metabolism.Amino acid metabolism.Arginine and proline metabolism||Metabolism.Primary metabolism.Amino acid metabolism.Aromatic amino acid metabolism.Tyrosine metabolism||Metabolism.Primary metabolism.Amino acid metabolism…	Aspartate aminotransferase	E2_6_1_1		0.00237905	1.87273	2.35777	-0.485037
VIT_11s0016g02660	Metabolism.Primary metabolism.Amino acid metabolism.Alanine and aspartate metabolism||Metabolism.Primary metabolism.Amino acid metabolism.Cysteine metabolism||Metabolism.Primary metabolism.Amino acid metabolism.Arginine and proline metabolism||Metabolism.Primary metabolism.Amino acid metabolism.Aromatic amino acid metabolism.Tyrosine metabolism||Metabolism.Primary metabolism.Amino acid metabolism…	Aspartate aminotransferase	E2_6_1_1	AT2G22250	0.00512283	2.9992	2.78593	0.213269
VIT_14s0083g00900	Metabolism.Primary metabolism.Amino acid metabolism.Alanine and aspartate metabolism||Metabolism.Primary metabolism.Amino acid metabolism.Cysteine metabolism||Metabolism.Primary metabolism.Amino acid metabolism.Arginine and proline metabolism||Metabolism.Primary metabolism.Amino acid metabolism.Aromatic amino acid metabolism.Tyrosine metabolism||Metabolism.Primary metabolism.Amino acid metabolism…	Aspartate aminotransferase	E2_6_1_1		0.000448285	5.91877	3.73949	2.17928
VIT_04s0008g03770	Metabolism.Primary metabolism.Amino acid metabolism.Alanine and aspartate metabolism||Metabolism.Primary metabolism.Amino acid metabolism.Cysteine metabolism||Metabolism.Primary metabolism.Amino acid metabolism.Arginine and proline metabolism||Metabolism.Primary metabolism.Amino acid metabolism.Aromatic amino acid metabolism.Tyrosine metabolism||Metabolism.Primary metabolism.Amino acid metabolism…	Aspartate aminotransferase P1	E2_6_1_1	AT5G11520	0.000426975	1.01522	1.63861	-0.623392
VIT_18s0001g04860	Metabolism.Primary metabolism.Amino acid metabolism.Alanine and aspartate metabolism||Metabolism.Primary metabolism.Amino acid metabolism.Cysteine metabolism||Metabolism.Primary metabolism.Amino acid metabolism.Arginine and proline metabolism||Metabolism.Primary metabolism.Amino acid metabolism.Aromatic amino acid metabolism.Tyrosine metabolism||Metabolism.Primary metabolism.Amino acid metabolism…	Aspartate transaminase.	E2_6_1_1	AT2G22250	0.00527857	3.73896	2.18744	1.55152
VIT_06s0004g07580	Metabolism.Primary metabolism.Amino acid metabolism.Alanine and aspartate metabolism||Metabolism.Primary metabolism.Nucleobase, nucleoside, nucleotide, nucleic acid metabolism.Nucleic acid metabolism.RNA metabolism.tRNA metabolism.tRNA processing||Metabolism.Primary metabolism.Protein metabolism and modification.Protein synthesis.Translation.Amino acid activation||	Aspartyl-tRNA synthetase	E6_1_1_22	AT5G56680	0.00239771	1.92194	1.65284	0.2691
VIT_15s0046g02300	Metabolism.Primary metabolism.Amino acid metabolism.Cysteine metabolism.Cysteine biosynthesis||Metabolism.Cellular metabolism.Amino acid derivative metabolism.Selenoamino acid metabolism||Metabolism.Cellular metabolism.Nitrogen and sulfur metabolism.Sulfur metabolism||Metabolism.Primary metabolism.Amino acid metabolism.Amino acid biosynthesis||	Beta-cyanoalanine synthase	E2_5_1_47	AT3G61440	0.0031787	3.56101	3.06866	0.492344
VIT_04s0044g00250	Metabolism.Primary metabolism.Amino acid metabolism.Cysteine metabolism.Cysteine biosynthesis||Metabolism.Cellular metabolism.Amino acid derivative metabolism.Selenoamino acid metabolism||Metabolism.Cellular metabolism.Nitrogen and sulfur metabolism.Sulfur metabolism||Metabolism.Primary metabolism.Amino acid metabolism.Amino acid biosynthesis||	Beta-cyanoalanine synthase 1	E2_5_1_47	AT3G61440	0.00372095	1.71219	0.752805	0.959383
VIT_17s0000g07670	Metabolism.Primary metabolism.Amino acid metabolism.Glycine, serine, and threonine metabolism||Transport overview.Channels and pores.ß-Barrel porins.Outer Membrane Factor||Metabolism.Cellular metabolism.Amino acid derivative metabolism.Glycine betaine biosynthesis||Response to stimulus.Stress response.Abiotic stress response.Osmotic stress response||	Betaine-aldehyde dehydrogenase	E1_2_1_8	AT1G74920	0.00381774	3.36874	1.04618	2.32256
VIT_00s0657g00010	Metabolism.Primary metabolism.Amino acid metabolism.Valine, leucine, and isoleucine metabolism.Valine, leucine, and isoleucine catabolism||Metabolism.Primary metabolism.Amino acid metabolism.Valine, leucine, and isoleucine metabolism.Valine, leucine, and isoleucine biosynthesis||Metabolism.Primary metabolism.Coenzyme and prosthetic group metabolism.Pantothenate and CoA metabolism||Metabolism.Seco…	Branched-chain amino acid aminotransferase	E2_6_1_42		0.00522324	0.277345	1.10414	-0.826793
VIT_03s0017g00270	Metabolism.Primary metabolism.Amino acid metabolism.Histidine metabolism||Metabolism.Primary metabolism.Organic acid metabolism.Butanoate metabolism||Metabolism.Cellular metabolism.Nitrogen and sulfur metabolism.Nitrogen metabolism||Transport overview.Electrochemical Potential-driven Transporters.Porters.Sulfate Permease||Metabolism.Cellular metabolism.One-carbon metabolism||	Carbonic anhydrase, chloroplast precursor	E4_2_1_1	AT4G33580	0.00254818	2.08283	1.47455	0.608276
VIT_15s0048g02490	Metabolism.Primary metabolism.Amino acid metabolism.Aromatic amino acid metabolism.Tyrosine metabolism||Metabolism.Secondary metabolism.Aromatic compound metabolism||	Catechol O-methyltransferase	E2_1_1_6	AT5G54160	0.000804438	5.37711	1.99793	3.37919
VIT_12s0055g00810	Metabolism.Primary metabolism.Amino acid metabolism.Aromatic amino acid metabolism.Phenylalanine metabolism.Phenylalanine biosynthesis||Metabolism.Cellular metabolism.Methane metabolism||Response to stimulus.Stress response.Abiotic stress response.Oxidative stress response||	Cationic peroxidase	E1_11_1_7	AT4G25980	0.00419153	-1.83109	-1.50303	-0.32806	VviPrxIII20a
VIT_08s0058g00970	Metabolism.Primary metabolism.Amino acid metabolism.Aromatic amino acid metabolism.Phenylalanine metabolism.Phenylalanine biosynthesis||Metabolism.Cellular metabolism.Methane metabolism||Response to stimulus.Stress response.Abiotic stress response.Oxidative stress response||	Cationic peroxidase	E1_11_1_7	AT5G05340	0.00499297	1.9764	0.960009	1.01639	VviPrxIII02e-2
VIT_10s0116g01780	Metabolism.Primary metabolism.Amino acid metabolism.Aromatic amino acid metabolism.Phenylalanine metabolism.Phenylalanine biosynthesis||Metabolism.Cellular metabolism.Methane metabolism||Response to stimulus.Stress response.Abiotic stress response.Oxidative stress response||	Cationic peroxidase	E1_11_1_7	AT4G21960	0.00324253	2.98525	1.47889	1.50635	VviPrxIII27a
VIT_13s0019g04190	Metabolism.Primary metabolism.Amino acid metabolism.Aromatic amino acid metabolism.Aromatic amino acid biosynthesis||Metabolism.Cellular metabolism.Shikimate metabolism||Metabolism.Primary metabolism.Amino acid metabolism.Amino acid biosynthesis||	Chorismate synthase 1, chloroplast precursor	E4_2_3_5	AT1G48850	0.000174685	3.54618	1.38831	2.15787
VIT_11s0078g00290	Metabolism.Primary metabolism.Amino acid metabolism.Aromatic amino acid metabolism.Phenylalanine metabolism.Phenylalanine biosynthesis||Metabolism.Secondary metabolism.Phenylpropanoid metabolism.Phenylpropanoid biosynthesis||	Cinnamate 4-hydroxylase	E1_14_13_11	AT2G30490	0.000301469	9.78662	5.8014	3.98522
VIT_05s0049g01620	Metabolism.Primary metabolism.Amino acid metabolism.Methionine metabolism||Metabolism.Primary metabolism.Lipid metabolism.Fatty acid metabolism.Fatty acid biosynthesis||	Cyclopropane fatty acid synthase	E2_1_1_79	AT3G23510	0.000591353	2.14157	0.352914	1.78866
VIT_14s0030g01560	Metabolism.Primary metabolism.Amino acid metabolism.Cysteine metabolism.Cysteine biosynthesis||Metabolism.Cellular metabolism.Amino acid derivative metabolism.Selenoamino acid metabolism||Metabolism.Cellular metabolism.Nitrogen and sulfur metabolism.Sulfur metabolism||Metabolism.Primary metabolism.Amino acid metabolism.Amino acid biosynthesis||	Cysteine synthase	E2_5_1_47	AT4G14880	0.00281766	3.13923	1.4931	1.64614
VIT_14s0030g00670	Metabolism.Primary metabolism.Amino acid metabolism.Aromatic amino acid metabolism.Aromatic amino acid biosynthesis||Metabolism.Cellular metabolism.Shikimate metabolism||	Dehydroquinate dehydratase	E4_2_1_10	AT3G06350	0.00197729	3.6346	1.78367	1.85093
VIT_18s0122g01150	Metabolism.Primary metabolism.Amino acid metabolism.Aromatic amino acid metabolism.Tyrosine metabolism||Transport overview.Incompletely characterized transport systems.Recognized transporters of unknown biochemical mechanism.Iron/Lead Transporter.Oxidase-dep Fe2+ Transporter||Metabolism.Secondary metabolism.Aromatic compound metabolism.Rosmarinic acid biosynthesis||Response to stimulus.Stress res…	Diphenol oxidase	E1_10_3_1	AT5G48100	0.00435632	2.83248	0.56086	2.27162
VIT_18s0122g00170	Metabolism.Primary metabolism.Amino acid metabolism.Aromatic amino acid metabolism.Tyrosine metabolism||Transport overview.Incompletely characterized transport systems.Recognized transporters of unknown biochemical mechanism.Iron/Lead Transporter.Oxidase-dep Fe2+ Transporter||Metabolism.Secondary metabolism.Aromatic compound metabolism.Rosmarinic acid biosynthesis||Response to stimulus.Stress res…	Diphenol oxidase	E1_10_3_1	AT5G09360	0.00191718	2.19952	0.70782	1.4917
VIT_00s0481g00020	Metabolism.Primary metabolism.Amino acid metabolism.Aromatic amino acid metabolism.Tyrosine metabolism||Transport overview.Incompletely characterized transport systems.Recognized transporters of unknown biochemical mechanism.Iron/Lead Transporter.Oxidase-dep Fe2+ Transporter||Metabolism.Secondary metabolism.Aromatic compound metabolism.Rosmarinic acid biosynthesis||Response to stimulus.Stress res…	Diphenol oxidase	E1_10_3_1	AT5G09360	0.00417102	2.70575	0.769412	1.93634
VIT_18s0001g00340	Metabolism.Primary metabolism.Amino acid metabolism.Aromatic amino acid metabolism.Tyrosine metabolism||Transport overview.Incompletely characterized transport systems.Recognized transporters of unknown biochemical mechanism.Iron/Lead Transporter.Oxidase-dep Fe2+ Transporter||Metabolism.Secondary metabolism.Aromatic compound metabolism.Rosmarinic acid biosynthesis||Response to stimulus.Stress res…	Diphenol oxidase	E1_10_3_1	AT5G09360	0.00132093	9.0357	3.82483	5.21086
VIT_18s0001g00930	Metabolism.Primary metabolism.Amino acid metabolism.Aromatic amino acid metabolism.Tyrosine metabolism||Transport overview.Incompletely characterized transport systems.Recognized transporters of unknown biochemical mechanism.Iron/Lead Transporter.Oxidase-dep Fe2+ Transporter||Metabolism.Secondary metabolism.Aromatic compound metabolism.Rosmarinic acid biosynthesis||Response to stimulus.Stress res…	Diphenol oxidase	E1_10_3_1	AT5G48100	0.00278007	9.46445	4.6497	4.81475
VIT_02s0025g03530	Metabolism.Primary metabolism.Amino acid metabolism.Glutamate metabolism||Metabolism.Primary metabolism.Coenzyme and prosthetic group metabolism.Peptide derived compounds biosynthesis.Glutathione metabolism||Response to stimulus.Stress response.Abiotic stress response.Oxidative stress response||	Gamma-glutamylcysteine synthetase	E6_3_2_2	AT4G23100	0.000583258	-1.76002	-4.61936	2.85934
VIT_11s0016g02830	Metabolism.Primary metabolism.Amino acid metabolism.Cysteine metabolism||Metabolism.Cellular metabolism.Amino acid derivative metabolism.Selenoamino acid metabolism||Metabolism.Primary metabolism.Coenzyme and prosthetic group metabolism.Peptide derived compounds biosynthesis.Glutathione metabolism.Glutathione catabolism||Metabolism.Primary metabolism.Amino acid metabolism.Glutamine metabolism.Pep…	Gamma-glutamyltranspeptidase	E2_3_2_2	AT4G29210	0.000868781	1.8767	1.74714	0.129565
VIT_16s0098g00290	Metabolism.Primary metabolism.Amino acid metabolism.Glutamate metabolism.Glutamate biosynthesis||Metabolism.Cellular metabolism.Nitrogen and sulfur metabolism.Nitrogen metabolism.Nitrogen assimilation||Metabolism.Primary metabolism.Amino acid metabolism.Amino acid biosynthesis||	GLT1 (NADH-dependent glutamate synthase 1 gene)	E1_4_1_14	AT5G53460	0.000559257	2.97937	3.43537	-0.455999
VIT_02s0025g04550	Metabolism.Primary metabolism.Amino acid metabolism.Glycine, serine, and threonine metabolism||Metabolism.Cellular metabolism.Oxidation reduction||	Glucose-methanol-choline (GMC) oxidoreductase	E1_1_99_1	AT1G12570	0.000769045	9.16504	4.77615	4.38889
VIT_01s0011g06600	Metabolism.Primary metabolism.Amino acid metabolism.Glutamate metabolism.Glutamate catabolism||Metabolism.Primary metabolism.Amino acid metabolism.Alanine and aspartate metabolism||Metabolism.Primary metabolism.Amino acid metabolism.Cysteine metabolism||Metabolism.Primary metabolism.Amino acid metabolism.Beta-Alanine metabolism.Beta-Alanine biosynthesis||Metabolism.Primary metabolism.Organic acid…	Glutamate decarboxylase	E4_1_1_15	AT5G17330	0.00281501	4.28465	0.434985	3.84967
VIT_04s0079g00600	Metabolism.Primary metabolism.Amino acid metabolism.Glutamate metabolism.Glutamate catabolism||Metabolism.Primary metabolism.Amino acid metabolism.Alanine and aspartate metabolism||Metabolism.Primary metabolism.Amino acid metabolism.Beta-Alanine metabolism.Beta-Alanine biosynthesis||Metabolism.Primary metabolism.Organic acid metabolism.Butanoate metabolism.Butanoate biosynthesis||Metabolism.Prima…	Glutamate decarboxylase 1	E4_1_1_15	AT5G17330	0.00431416	1.48417	1.74774	-0.263569
VIT_05s0051g00870	Metabolism.Primary metabolism.Amino acid metabolism.Glutamate metabolism||Metabolism.Primary metabolism.Coenzyme and prosthetic group metabolism.Peptide derived compounds biosynthesis.Glutathione metabolism||Response to stimulus.Stress response.Abiotic stress response.Oxidative stress response||	Glutathione reductase	E1_8_1_7	AT3G24170	0.00317968	1.85065	1.38052	0.470131
VIT_07s0141g00390	Metabolism.Primary metabolism.Amino acid metabolism.Glutamate metabolism||Metabolism.Primary metabolism.Coenzyme and prosthetic group metabolism.Peptide derived compounds biosynthesis.Glutathione metabolism||Response to stimulus.Stress response.Abiotic stress response.Oxidative stress response||	Glutathione reductase (NADPH)	E1_8_1_7	AT3G54660	0.00530992	2.20051	1.70079	0.499724
VIT_01s0150g00150	Metabolism.Primary metabolism.Amino acid metabolism.Glycine, serine, and threonine metabolism||Metabolism.Primary metabolism.Nucleobase, nucleoside, nucleotide, nucleic acid metabolism.Nucleic acid metabolism.RNA metabolism.tRNA metabolism.tRNA processing||Metabolism.Primary metabolism.Protein metabolism and modification.Protein synthesis.Translation.Amino acid activation||	Glycyl tRNA synthetase	E6_1_1_14	AT1G29880	0.000524334	8.09992	7.36239	0.737536
VIT_03s0063g00200	Metabolism.Primary metabolism.Amino acid metabolism.Histidine metabolism||	Histidinol-phosphatase	E3_1_3_15	AT1G49740	0.00564602	3.92997	2.20503	1.72494
VIT_01s0011g03500	Metabolism.Primary metabolism.Amino acid metabolism.Methionine metabolism||	Homocysteine S-methyltransferase 1	E2_1_1_10	AT3G25900	0.00496075	-4.44005	-4.17515	-0.264901
VIT_06s0009g01460	Metabolism.Primary metabolism.Amino acid metabolism.Glycine, serine, and threonine metabolism||Metabolism.Primary metabolism.Amino acid metabolism.Lysine metabolism||	Homoserine dehydrogenase	E1_1_1_3	AT5G21060	0.00659624	2.28213	1.37779	0.904347
VIT_14s0036g00520	Metabolism.Primary metabolism.Amino acid metabolism.Glycine, serine, and threonine metabolism||	L-allo-threonine aldolase	E4_1_2_5	AT1G08630	4.67e-05	4.2383	4.58447	-0.346174
VIT_18s0001g09910	Metabolism.Primary metabolism.Amino acid metabolism.Alanine and aspartate metabolism||Metabolism.Cellular metabolism.Nitrogen and sulfur metabolism.Nitrogen metabolism||Metabolism.Primary metabolism.Amino acid metabolism.Asparagine, aspartate metabolism||	L-asparaginase	E3_5_1_1	AT3G16150	0.00111906	5.30165	4.03811	1.26353
VIT_10s0116g00970	Metabolism.Primary metabolism.Amino acid metabolism.Valine, leucine, and isoleucine metabolism.Valine, leucine, and isoleucine biosynthesis||Metabolism.Primary metabolism.Nucleobase, nucleoside, nucleotide, nucleic acid metabolism.Nucleic acid metabolism.RNA metabolism.tRNA metabolism.tRNA processing||Metabolism.Primary metabolism.Protein metabolism and modification.Protein synthesis.Translation.…	Leucyl tRNA synthetase	E6_1_1_4	AT4G04350	0.00234982	1.92521	1.09403	0.831184
VIT_06s0004g02680	Metabolism.Primary metabolism.Amino acid metabolism.Lysine metabolism||Metabolism.Secondary metabolism.Primary amino acids derivated metabolism.Alkaloid metabolism.Alkaloid biosynthesis.Alkaloid derived from ornithine biosynthesis||	Lysine decarboxylase	E4_1_1_18	AT2G28305	0.00160259	-4.24755	-6.34944	2.1019
VIT_14s0060g00910	Metabolism.Primary metabolism.Coenzyme and prosthetic group metabolism.Biotin metabolism||Metabolism.Primary metabolism.Protein metabolism and modification.Proteolysis.Peptidase-mediated proteolysis.Metallopeptidase-mediated proteolysis||	Metallopeptidase M24	K01423	AT1G09300	0.00156456	5.13196	2.78088	2.35108
VIT_05s0020g02340	Metabolism.Primary metabolism.Amino acid metabolism.Methionine metabolism||Response to stimulus.Stress response.Abiotic stress response.Oxidative stress response||	Methionine sulfoxide reductase	E1_8_4_11	AT4G21860	0.00128043	1.10749	0.764577	0.342909
VIT_18s0001g00740	Metabolism.Primary metabolism.Amino acid metabolism.Arginine and proline metabolism.Urea cycle||Metabolism.Secondary metabolism.Polyamine metabolism.Polyamine biosynthesis||	Ornithine decarboxylase	E4_1_1_17		0.0093149	3.11663	2.33736	0.779263
VIT_07s0005g05780	Metabolism.Primary metabolism.Amino acid metabolism.Beta-Alanine metabolism||Metabolism.Primary metabolism.Coenzyme and prosthetic group metabolism.Pantothenate and CoA metabolism.Pantothenate and CoA biosynthesis||	Pantoate--beta-alanine ligase	E6_3_2_1	AT5G48840	0.00730754	2.22322	0.965748	1.25747
VIT_14s0068g01920	Metabolism.Primary metabolism.Amino acid metabolism.Aromatic amino acid metabolism.Phenylalanine metabolism.Phenylalanine biosynthesis||Metabolism.Cellular metabolism.Methane metabolism||Response to stimulus.Stress response.Abiotic stress response.Oxidative stress response||	Peroxidase	E1_11_1_7	AT5G14130	0.000912885	-1.35305	-0.80761	-0.545437	VviPrxIII12a
VIT_06s0004g01180	Metabolism.Primary metabolism.Amino acid metabolism.Aromatic amino acid metabolism.Phenylalanine metabolism.Phenylalanine biosynthesis||Metabolism.Cellular metabolism.Methane metabolism||Response to stimulus.Stress response.Abiotic stress response.Oxidative stress response||	Peroxidase	E1_11_1_7	AT5G06730	0.00181713	-1.04114	-0.0909303	-0.950205	VviPrxIII40a
VIT_01s0010g02000	Metabolism.Primary metabolism.Amino acid metabolism.Aromatic amino acid metabolism.Phenylalanine metabolism.Phenylalanine biosynthesis||Metabolism.Cellular metabolism.Methane metabolism||Response to stimulus.Stress response.Abiotic stress response.Oxidative stress response||	Peroxidase	E1_11_1_7	AT1G14550	0.0031581	7.57404	4.45236	3.12168	VviPrxIII01h
VIT_01s0010g02020	Metabolism.Primary metabolism.Amino acid metabolism.Aromatic amino acid metabolism.Phenylalanine metabolism.Phenylalanine biosynthesis||Metabolism.Cellular metabolism.Methane metabolism||Response to stimulus.Stress response.Abiotic stress response.Oxidative stress response||	Peroxidase (EC 1.11.1.7), anionic	E1_11_1_7	AT1G14550	0.0018341	7.70728	4.44954	3.25774	VviPrxIII01c
VIT_18s0072g00160	Metabolism.Primary metabolism.Amino acid metabolism.Aromatic amino acid metabolism.Phenylalanine metabolism.Phenylalanine biosynthesis||Metabolism.Cellular metabolism.Methane metabolism||Response to stimulus.Stress response.Abiotic stress response.Oxidative stress response||	Peroxidase 12	E1_11_1_7	AT1G71695	6.94e-05	3.50014	3.12192	0.378212	VviPrxIII24a
VIT_07s0129g00360	Metabolism.Primary metabolism.Amino acid metabolism.Aromatic amino acid metabolism.Phenylalanine metabolism.Phenylalanine biosynthesis||Metabolism.Cellular metabolism.Methane metabolism||Response to stimulus.Stress response.Abiotic stress response.Oxidative stress response||	Peroxidase 73	E1_11_1_7	AT5G67400	0.000319819	2.18805	2.26114	-0.0730866	VviPrxIII10a
VIT_07s0104g00220	Metabolism.Primary metabolism.Amino acid metabolism.Aromatic amino acid metabolism.Aromatic amino acid biosynthesis||	Phenazine biosynthesis PhzC/PhzF	K06998	AT1G03210	0.00191445	1.43143	0.825457	0.605975
VIT_07s0104g00200	Metabolism.Primary metabolism.Amino acid metabolism.Aromatic amino acid metabolism.Aromatic amino acid biosynthesis||	Phenazine biosynthesis PhzC/PhzF	K06998	AT4G02860	0.00336722	1.29687	1.21143	0.0854383
VIT_07s0104g00210	Metabolism.Primary metabolism.Amino acid metabolism.Aromatic amino acid metabolism.Aromatic amino acid biosynthesis||	Phenazine biosynthesis PhzC/PhzF protein	K06998	AT4G02860	0.00310413	1.25143	0.0341543	1.21727
VIT_16s0039g01360	Metabolism.Primary metabolism.Amino acid metabolism.Aromatic amino acid metabolism.Tyrosine metabolism||Metabolism.Primary metabolism.Amino acid metabolism.Aromatic amino acid metabolism.Phenylalanine metabolism.Phenylalanine biosynthesis||Metabolism.Cellular metabolism.Nitrogen and sulfur metabolism.Nitrogen metabolism||Metabolism.Secondary metabolism.Phenylpropanoid metabolism.Phenylpropanoid b…	Phenylalanin ammonia-lyase [Vitis vinifera]	E4_3_1_5	AT2G37040	0.00894538	1.3049	0.571686	0.733216
VIT_16s0039g01100	Metabolism.Primary metabolism.Amino acid metabolism.Aromatic amino acid metabolism.Tyrosine metabolism||Metabolism.Primary metabolism.Amino acid metabolism.Aromatic amino acid metabolism.Phenylalanine metabolism.Phenylalanine biosynthesis||Metabolism.Cellular metabolism.Nitrogen and sulfur metabolism.Nitrogen metabolism||Metabolism.Secondary metabolism.Phenylpropanoid metabolism.Phenylpropanoid b…	Phenylalanin ammonia-lyase [Vitis vinifera]	E4_3_1_5	AT2G37040	0.00641636	1.16144	0.744634	0.416806
VIT_16s0039g01130	Metabolism.Primary metabolism.Amino acid metabolism.Aromatic amino acid metabolism.Tyrosine metabolism||Metabolism.Primary metabolism.Amino acid metabolism.Aromatic amino acid metabolism.Phenylalanine metabolism.Phenylalanine biosynthesis||Metabolism.Cellular metabolism.Nitrogen and sulfur metabolism.Nitrogen metabolism||Metabolism.Secondary metabolism.Phenylpropanoid metabolism.Phenylpropanoid b…	Phenylalanin ammonia-lyase [Vitis vinifera]	E4_3_1_5	AT2G37040	0.00319074	2.34628	0.797719	1.54856
VIT_16s0039g01120	Metabolism.Primary metabolism.Amino acid metabolism.Aromatic amino acid metabolism.Tyrosine metabolism||Metabolism.Primary metabolism.Amino acid metabolism.Aromatic amino acid metabolism.Phenylalanine metabolism.Phenylalanine biosynthesis||Metabolism.Cellular metabolism.Nitrogen and sulfur metabolism.Nitrogen metabolism||Metabolism.Secondary metabolism.Phenylpropanoid metabolism.Phenylpropanoid b…	Phenylalanin ammonia-lyase [Vitis vinifera]	E4_3_1_5	AT2G37040	0.00363655	1.30167	0.928852	0.372817
VIT_16s0039g01110	Metabolism.Primary metabolism.Amino acid metabolism.Aromatic amino acid metabolism.Tyrosine metabolism||Metabolism.Primary metabolism.Amino acid metabolism.Aromatic amino acid metabolism.Phenylalanine metabolism.Phenylalanine biosynthesis||Metabolism.Cellular metabolism.Nitrogen and sulfur metabolism.Nitrogen metabolism||Metabolism.Secondary metabolism.Phenylpropanoid metabolism.Phenylpropanoid b…	Phenylalanin ammonia-lyase [Vitis vinifera]	E4_3_1_5	AT3G53260	0.00890884	2.94283	1.60634	1.33649
VIT_16s0039g01320	Metabolism.Primary metabolism.Amino acid metabolism.Aromatic amino acid metabolism.Tyrosine metabolism||Metabolism.Primary metabolism.Amino acid metabolism.Aromatic amino acid metabolism.Phenylalanine metabolism.Phenylalanine biosynthesis||Metabolism.Cellular metabolism.Nitrogen and sulfur metabolism.Nitrogen metabolism||Metabolism.Secondary metabolism.Phenylpropanoid metabolism.Phenylpropanoid b…	Phenylalanin ammonia-lyase [Vitis vinifera]	E4_3_1_5	AT2G37040	0.00778022	4.9775	5.06972	-0.0922242
VIT_08s0040g01710	Metabolism.Primary metabolism.Amino acid metabolism.Aromatic amino acid metabolism.Tyrosine metabolism||Metabolism.Primary metabolism.Amino acid metabolism.Aromatic amino acid metabolism.Phenylalanine metabolism.Phenylalanine biosynthesis||Metabolism.Cellular metabolism.Nitrogen and sulfur metabolism.Nitrogen metabolism||Metabolism.Secondary metabolism.Phenylpropanoid metabolism.Phenylpropanoid b…	Phenylalanine ammonia-lyase	E4_3_1_5	AT2G37040	0.00548774	2.34264	1.52814	0.814501
VIT_00s2849g00010	Metabolism.Primary metabolism.Amino acid metabolism.Aromatic amino acid metabolism.Tyrosine metabolism||Metabolism.Primary metabolism.Amino acid metabolism.Aromatic amino acid metabolism.Phenylalanine metabolism.Phenylalanine biosynthesis||Metabolism.Cellular metabolism.Nitrogen and sulfur metabolism.Nitrogen metabolism||Metabolism.Secondary metabolism.Phenylpropanoid metabolism.Phenylpropanoid b…	Phenylalanine ammonia-lyase	E4_3_1_5		0.00202666	5.84295	4.39487	1.44808
VIT_16s0039g01300	Metabolism.Primary metabolism.Amino acid metabolism.Aromatic amino acid metabolism.Tyrosine metabolism||Metabolism.Primary metabolism.Amino acid metabolism.Aromatic amino acid metabolism.Phenylalanine metabolism.Phenylalanine biosynthesis||Metabolism.Cellular metabolism.Nitrogen and sulfur metabolism.Nitrogen metabolism||Metabolism.Secondary metabolism.Phenylpropanoid metabolism.Phenylpropanoid b…	Phenylalanine ammonia-lyase [Vitis vinifera]	E4_3_1_5	AT2G37040	0.00197474	1.3631	0.336159	1.02695
VIT_11s0103g00120	Metabolism.Primary metabolism.Amino acid metabolism.Aromatic amino acid metabolism.Aromatic amino acid biosynthesis||Metabolism.Primary metabolism.Nucleobase, nucleoside, nucleotide, nucleic acid metabolism.Nucleic acid metabolism.RNA metabolism.tRNA metabolism.tRNA processing||Metabolism.Primary metabolism.Protein metabolism and modification.Protein synthesis.Translation.Amino acid activation||	Phenylalanyl-tRNA synthetase	E6_1_1_20	AT3G58140	0.0011183	2.81695	1.55559	1.26136
VIT_15s0045g00370	Metabolism.Primary metabolism.Amino acid metabolism.Glycine, serine, and threonine metabolism||Metabolism.Primary metabolism.Carbohydrate metabolism.Monosaccharide metabolism.Inositol phosphate metabolism||Metabolism.Primary metabolism.Lipid metabolism.Glycerolipid metabolism.Glycerophospholipid metabolism||Metabolism.Primary metabolism.Lipid metabolism.Ether lipid metabolism||Signaling.Signaling…	Phosphatidylglycerol specific phospholipase C	E3_1_4_3	AT3G03530	0.00791304	-1.12696	-0.765762	-0.361198
VIT_12s0055g00720	Metabolism.Primary metabolism.Amino acid metabolism.Glycine, serine, and threonine metabolism||Metabolism.Primary metabolism.Lipid metabolism.Glycerolipid metabolism.Glycerophospholipid metabolism||	Phosphatidylserine decarboxylase	E4_1_1_65	AT5G57190	0.0014646	1.17907	1.51173	-0.332661
VIT_12s0055g00710	Metabolism.Primary metabolism.Amino acid metabolism.Glycine, serine, and threonine metabolism||Metabolism.Primary metabolism.Lipid metabolism.Glycerolipid metabolism.Glycerophospholipid metabolism||	Phosphatidylserine decarboxylase	E4_1_1_65	AT5G57190	0.0043676	1.93062	1.64104	0.289585
VIT_18s0072g01170	Metabolism.Primary metabolism.Amino acid metabolism.Aromatic amino acid metabolism.Aromatic amino acid biosynthesis||Metabolism.Primary metabolism.Amino acid metabolism.Amino acid biosynthesis||Metabolism.Primary metabolism.Amino acid metabolism.Aromatic amino acid metabolism.Tryptophan metabolism.Tryptophan biosynthesis||	Phosphoribosylanthranilate transferase	E2_4_2_18	AT1G22610	0.00263081	-1.32657	-1.48624	0.159667
VIT_17s0000g05700	Metabolism.Primary metabolism.Amino acid metabolism.Aromatic amino acid metabolism.Aromatic amino acid biosynthesis||Metabolism.Primary metabolism.Amino acid metabolism.Amino acid biosynthesis||Metabolism.Primary metabolism.Amino acid metabolism.Aromatic amino acid metabolism.Tryptophan metabolism.Tryptophan biosynthesis||	Phosphoribosylanthranilate transferase	E2_4_2_18	AT1G74720	0.000410981	8.25952	2.85091	5.40861
VIT_00s2579g00010	Metabolism.Primary metabolism.Amino acid metabolism.Glycine, serine, and threonine metabolism||Metabolism.Primary metabolism.Coenzyme and prosthetic group metabolism.Pyridoxine metabolism||	Phosphoserine aminotransferase	E2_6_1_52		0.00415553	1.39418	0.721044	0.673133
VIT_00s2607g00010	Metabolism.Primary metabolism.Amino acid metabolism.Glycine, serine, and threonine metabolism||Metabolism.Primary metabolism.Coenzyme and prosthetic group metabolism.Pyridoxine metabolism||	Phosphoserine aminotransferase	E2_6_1_52		0.00387684	1.66405	0.795034	0.869017
VIT_00s0480g00030	Metabolism.Primary metabolism.Amino acid metabolism.Aromatic amino acid metabolism.Tyrosine metabolism.Tyrosine catabolism||Transport overview.Incompletely characterized transport systems.Recognized transporters of unknown biochemical mechanism.Iron/Lead Transporter.Oxidase-dep Fe2+ Transporter||Metabolism.Primary metabolism.Amino acid metabolism.Amino acid catabolism||Metabolism.Secondary metabo…	Polyphenol oxidase	E1_10_3_1		0.00282633	5.62043	4.77117	0.849255
VIT_00s0480g00040	Metabolism.Primary metabolism.Amino acid metabolism.Aromatic amino acid metabolism.Tyrosine metabolism.Tyrosine catabolism||Transport overview.Incompletely characterized transport systems.Recognized transporters of unknown biochemical mechanism.Iron/Lead Transporter.Oxidase-dep Fe2+ Transporter||Metabolism.Primary metabolism.Amino acid metabolism.Amino acid catabolism||Metabolism.Secondary metabo…	Polyphenol oxidase II, chloroplast precursor	E1_10_3_1		0.00402248	5.18757	3.55701	1.63056
VIT_06s0004g03430	Metabolism.Primary metabolism.Amino acid metabolism.Aromatic amino acid metabolism.Aromatic amino acid biosynthesis||Metabolism.Cellular metabolism.Shikimate metabolism||Metabolism.Primary metabolism.Amino acid metabolism.Amino acid biosynthesis||	Prephenate dehydratase	E4_2_1_51	AT3G07630	0.00604911	1.33843	1.28658	0.0518566
VIT_06s0061g01300	Metabolism.Primary metabolism.Amino acid metabolism.Aromatic amino acid metabolism.Aromatic amino acid biosynthesis||Metabolism.Cellular metabolism.Shikimate metabolism||Metabolism.Primary metabolism.Amino acid metabolism.Amino acid biosynthesis||	Prephenate dehydratase	E4_2_1_51	AT2G27820	0.00097323	2.84874	3.06415	-0.215404
VIT_10s0116g01670	Metabolism.Primary metabolism.Amino acid metabolism.Aromatic amino acid metabolism.Aromatic amino acid biosynthesis||Metabolism.Cellular metabolism.Shikimate metabolism||Metabolism.Primary metabolism.Amino acid metabolism.Amino acid biosynthesis||	Prephenate dehydratase with ACT region	E4_2_1_51	AT1G11790	0.00154719	2.72618	0.849821	1.87636
VIT_15s0046g02160	Metabolism.Primary metabolism.Amino acid metabolism.Arginine and proline metabolism||Metabolism.Primary metabolism.Protein metabolism and modification.Proteolysis||	Proline iminopeptidase	E3_4_11_5	AT3G61540	0.00379483	4.12917	2.82863	1.30054
VIT_14s0066g02170	Metabolism.Primary metabolism.Amino acid metabolism.Arginine and proline metabolism||Metabolism.Secondary metabolism.Phenylpropanoid metabolism.Flavonoid metabolism.Flavonoid biosynthesis||Metabolism.Primary metabolism.Protein metabolism and modification.Protein modification.Prolyl hydroxylation||	Prolyl 4-hydroxylase	E1_14_11_2	AT3G28480	0.00116717	5.47221	3.5458	1.92641
VIT_13s0084g00650	Metabolism.Primary metabolism.Amino acid metabolism.Histidine metabolism||Metabolism.Primary metabolism.Amino acid metabolism.Aromatic amino acid metabolism.Tyrosine metabolism||Metabolism.Cellular metabolism.Amino acid derivative metabolism.Selenoamino acid metabolism||Metabolism.Primary metabolism.Protein metabolism and modification.Protein modification.Protein methylation||	Protein arginine N-methyltransferase 3	K00599	AT3G12270	0.00660044	-1.83892	-1.30145	-0.537463
VIT_06s0004g00030	Metabolism.Primary metabolism.Amino acid metabolism.Aromatic amino acid metabolism.Phenylalanine metabolism.Phenylalanine biosynthesis||Metabolism.Secondary metabolism.Aromatic compound metabolism||	S-adenosyl-L-methionine:salicylic acid carboxyl methyltransferase	SAMTBSCMT	AT5G56300	0.000739889	2.69476	0.847497	1.84726
VIT_04s0023g02200	Metabolism.Primary metabolism.Amino acid metabolism.Aromatic amino acid metabolism.Phenylalanine metabolism.Phenylalanine biosynthesis||Metabolism.Secondary metabolism.Aromatic compound metabolism||	S-adenosyl-L-methionine:salicylic acid carboxyl methyltransferase	SAMTBSCMT	AT5G04370	0.00230075	4.10745	2.16033	1.94712
VIT_03s0038g04530	Metabolism.Primary metabolism.Amino acid metabolism.Aromatic amino acid metabolism.Phenylalanine metabolism.Phenylalanine biosynthesis||Metabolism.Secondary metabolism.Aromatic compound metabolism||	S-adenosyl-L-methionine:salicylic acid carboxyl methyltransferase	SAMTBSCMT	AT1G19640	0.00672789	5.69018	2.93791	2.75227
VIT_03s0038g04540	Metabolism.Primary metabolism.Amino acid metabolism.Aromatic amino acid metabolism.Phenylalanine metabolism.Phenylalanine biosynthesis||Metabolism.Secondary metabolism.Aromatic compound metabolism||	S-adenosyl-L-methionine:salicylic acid carboxyl methyltransferase	SAMTBSCMT	AT1G19640	0.00303979	8.12696	4.23615	3.89081
VIT_06s0061g00500	Metabolism.Primary metabolism.Amino acid metabolism.Methionine metabolism||Metabolism.Cellular metabolism.Amino acid derivative metabolism.Selenoamino acid metabolism||	S-adenosylmethionine synthetase	E2_5_1_6	AT2G36880	0.00366501	2.5495	1.53425	1.01525
VIT_08s0007g05000	Metabolism.Primary metabolism.Amino acid metabolism.Methionine metabolism||Metabolism.Cellular metabolism.Amino acid derivative metabolism.Selenoamino acid metabolism||	S-adenosylmethionine synthetase	E2_5_1_6	AT2G36880	0.00317125	5.90992	4.53823	1.37169
VIT_14s0060g00480	Metabolism.Primary metabolism.Amino acid metabolism.Methionine metabolism||Metabolism.Cellular metabolism.Amino acid derivative metabolism.Selenoamino acid metabolism||Signaling.Hormone Signaling.Ethylene Signaling.Ethylene metabolism.Ethylene biosynthesis||	S-adenosylmethionine synthetase 1 (SAM1)	E2_5_1_6	AT1G02500	0.00932115	-1.87505	-1.25213	-0.622926
VIT_19s0015g00130	Metabolism.Primary metabolism.Amino acid metabolism.Cysteine metabolism||Metabolism.Cellular metabolism.Nitrogen and sulfur metabolism.Sulfur metabolism||	Serine acetyltransferase 3	E2_3_1_30	AT1G55920	0.00506341	2.69251	1.5411	1.15141
VIT_04s0008g05380	Metabolism.Primary metabolism.Amino acid metabolism.Glycine, serine, and threonine metabolism||Metabolism.Primary metabolism.Amino acid metabolism.Amino acid catabolism||Metabolism.Primary metabolism.Amino acid metabolism.Serine metabolism.Serine catabolism||	Serine hydrolase [Vitis vinifera]	E4_3_1_18	AT5G16080	0.0087251	1.34529	0.789808	0.555481
VIT_04s0008g05360	Metabolism.Primary metabolism.Amino acid metabolism.Glycine, serine, and threonine metabolism||Metabolism.Primary metabolism.Amino acid metabolism.Amino acid catabolism||Metabolism.Primary metabolism.Amino acid metabolism.Serine metabolism.Serine catabolism||	Serine hydrolase [Vitis vinifera]	E4_3_1_18	AT5G16080	0.0020216	1.91845	1.81913	0.0993227
VIT_04s0008g05350	Metabolism.Primary metabolism.Amino acid metabolism.Glycine, serine, and threonine metabolism||Metabolism.Primary metabolism.Amino acid metabolism.Amino acid catabolism||Metabolism.Primary metabolism.Amino acid metabolism.Serine metabolism.Serine catabolism||	Serine hydrolase [Vitis vinifera]	E4_3_1_18	AT5G16080	0.00654962	3.98171	2.00804	1.97367
VIT_14s0030g00650	Metabolism.Primary metabolism.Amino acid metabolism.Aromatic amino acid metabolism.Aromatic amino acid biosynthesis||Metabolism.Cellular metabolism.Shikimate metabolism||	Shikimate dehydrogenase	E1_1_1_25	AT3G06350	0.00497089	2.56325	1.5239	1.03935
VIT_16s0039g02500	Metabolism.Primary metabolism.Amino acid metabolism.Aromatic amino acid metabolism.Aromatic amino acid biosynthesis||Metabolism.Cellular metabolism.Shikimate metabolism||Metabolism.Primary metabolism.Amino acid metabolism.Amino acid biosynthesis||	Shikimate kinase	E2_7_1_71	AT2G16790	0.00498662	4.32335	3.02346	1.29989
VIT_05s0020g02760	Metabolism.Primary metabolism.Amino acid metabolism.Lysine metabolism||Metabolism.Primary metabolism.Coenzyme and prosthetic group metabolism.Biotin metabolism||Metabolism.Primary metabolism.Protein metabolism and modification.Protein modification.Protein maturation by peptide bond cleavage||Cellular process.Cellular transport.Protein trafficking||	Signal peptidase complex subunit 3	K12948	AT5G27430	0.00423333	8.36997	5.24783	3.12213
VIT_05s0020g03200	Metabolism.Primary metabolism.Amino acid metabolism.Arginine and proline metabolism.Urea cycle||Metabolism.Secondary metabolism.Polyamine metabolism.Polyamine biosynthesis||	Spermine synthase	E2_5_1_22	AT5G19530	0.000982595	1.091	0.489651	0.60135
VIT_13s0047g00120	Metabolism.Primary metabolism.Amino acid metabolism.Lysine metabolism||Regulation overview.Regulation of gene expression.Regulation of transcription.Transcription factor.SET PCG family transcription factor||Cellular process.Cellular component organization and biogenesis.Nucleus.Chromosome organization and biogenesis.Chromatin organization||Metabolism.Primary metabolism.Protein metabolism and modi…	SUVH3 (SU(VAR)3-9 homolog 3)	E2_1_1_43SUVH3_2	AT5G04940	0.00624964	-2.10221	-1.3934	-0.708814
VIT_09s0002g03450	Metabolism.Primary metabolism.Amino acid metabolism.Cysteine metabolism||	Taurine dioxygenase	E1_14_11_17	AT3G21360	0.00273091	1.82624	0.78074	1.0455
VIT_08s0007g04310	Metabolism.Primary metabolism.Amino acid metabolism.Glycine, serine, and threonine metabolism.Serine catabolism||Metabolism.Primary metabolism.Amino acid metabolism.Valine, leucine, and isoleucine metabolism.Valine, leucine, and isoleucine biosynthesis||Metabolism.Primary metabolism.Amino acid metabolism.Glycine, serine, and threonine metabolism.Threonine metabolism.Threonine catabolism||	Threonine dehydratase/deaminase	E4_3_1_19	AT3G10050	0.000415807	2.44889	2.4113	0.0375955
VIT_11s0016g01720	Metabolism.Primary metabolism.Amino acid metabolism.Glycine, serine, and threonine metabolism.Threonine metabolism.Threonine biosynthesis||Metabolism.Primary metabolism.Coenzyme and prosthetic group metabolism.Pyridoxine metabolism||Metabolism.Primary metabolism.Amino acid metabolism.Amino acid biosynthesis||	Threonine synthase	E4_2_3_1	AT4G29840	0.00138145	1.84102	1.46877	0.372251
VIT_11s0065g00350	Metabolism.Primary metabolism.Amino acid metabolism.Aromatic amino acid metabolism.Phenylalanine metabolism.Phenylalanine biosynthesis||Metabolism.Secondary metabolism.Phenylpropanoid metabolism.Phenylpropanoid biosynthesis||	Trans-cinnamate 4-monooxygenase	E1_14_13_11	AT2G30490	0.000126875	-1.09947	-0.205559	-0.893913
VIT_06s0004g08150	Metabolism.Primary metabolism.Amino acid metabolism.Aromatic amino acid metabolism.Phenylalanine metabolism.Phenylalanine biosynthesis||Metabolism.Secondary metabolism.Phenylpropanoid metabolism.Phenylpropanoid biosynthesis||	Trans-cinnamate 4-monooxygenase	E1_14_13_11	AT2G30490	0.00852094	2.73399	1.12437	1.60962
VIT_03s0088g00500	Metabolism.Primary metabolism.Amino acid metabolism.Lysine metabolism||Metabolism.Primary metabolism.Nucleobase, nucleoside, nucleotide, nucleic acid metabolism.Nucleic acid metabolism.RNA metabolism.tRNA metabolism.tRNA processing||Metabolism.Primary metabolism.Protein metabolism and modification.Protein synthesis.Translation.Amino acid activation||	TRNA synthetase class II (D, K and N)	E6_1_1_6	AT4G33760	0.00392245	2.66109	1.57729	1.08379
VIT_06s0004g05380	Metabolism.Primary metabolism.Amino acid metabolism.Arginine and proline metabolism.Urea cycle||Metabolism.Secondary metabolism.Primary amino acids derivated metabolism.Alkaloid metabolism||	Tropinone reductase	E1_1_1_206	AT2G29260	0.0057463	-2.31615	-2.20698	-0.10917
VIT_13s0019g02180	Metabolism.Primary metabolism.Amino acid metabolism.Arginine and proline metabolism.Urea cycle||Metabolism.Secondary metabolism.Primary amino acids derivated metabolism.Alkaloid metabolism||	Tropinone reductase	E1_1_1_206	AT5G06060	0.00231201	3.28595	2.37418	0.911773
VIT_06s0004g05430	Metabolism.Primary metabolism.Amino acid metabolism.Arginine and proline metabolism.Urea cycle||Metabolism.Secondary metabolism.Primary amino acids derivated metabolism.Alkaloid metabolism||	Tropinone reductase	E1_1_1_206	AT2G29260	0.000357593	11.381	7.69948	3.68151
VIT_19s0014g02190	Metabolism.Primary metabolism.Amino acid metabolism.Methionine metabolism||Metabolism.Primary metabolism.Amino acid metabolism.Aromatic amino acid metabolism.Tyrosine metabolism||Metabolism.Primary metabolism.Amino acid metabolism.Aromatic amino acid metabolism.Phenylalanine metabolism.Phenylalanine biosynthesis||Metabolism.Primary metabolism.Amino acid metabolism.Aromatic amino acid metabolism.A…	Tyrosine aminotransferase	E2_6_1_5	AT5G53970	0.00733506	1.29775	0.955582	0.342169
VIT_04s0008g05700	Unknown||	ACT domain-containing protein		AT5G25320	0.00634953	-1.26192	-0.883612	-0.378308
VIT_06s0009g01450	Metabolism.Secondary metabolism.Primary amino acids derivated metabolism.Alkaloid metabolism.Alkaloid biosynthesis||	Salutaridine reductase	E1_1_1_248	AT3G61220	0.0035092	2.92909	1.7227	1.20639
VIT_18s0001g10230	Unclear||	N-hydroxycinnamoyl/benzoyltransferase 3		AT5G42830	0.000291442	-0.988529	-0.318537	-0.669992
VIT_18s0001g10180	Unclear||	N-hydroxycinnamoyl/benzoyltransferase 3		AT5G42830	0.004538	3.08277	2.70757	0.375203
VIT_18s0001g10200	Unclear||	N-hydroxycinnamoyl/benzoyltransferase 6		AT5G07850	0.00140138	-0.960789	-0.631632	-0.329156
VIT_10s0003g05620	Unclear||	Carbohydrate oxidase		AT1G30700	0.000935988	9.27928	2.4822	6.79707
VIT_10s0003g05580	Unclear||	Carbohydrate oxidase		AT1G30700	0.00354611	7.44748	3.66066	3.78682
VIT_10s0003g05550	Unclear||	Carbohydrate oxidase		AT1G30700	0.000164887	9.066	5.51869	3.54731
VIT_04s0008g05390	Metabolism.Cellular metabolism.Esterase activity||	Carboxyesterase17 CXE17	E3_1_1_1	AT5G16080	0.00629891	-1.46766	-0.881865	-0.585792
VIT_18s0001g10800	Metabolism.Cellular metabolism.Esterase activity||	Carboxylesterase CXE	E3_1_1_1	AT1G47480	0.000552526	3.05654	3.56993	-0.513383
VIT_13s0106g00250	Metabolism.Cellular metabolism.Esterase activity||	Carboxylic ester hydrolase	E3_1_1_1	AT5G03610	0.00362867	-2.14155	-3.01023	0.868678
VIT_08s0032g00710	Metabolism.Cellular metabolism.Esterase activity||	CXE carboxylesterase	E3_1_1_1	AT5G06570	0.00602267	1.11748	0.339349	0.77813
VIT_13s0084g00130	Metabolism.Cellular metabolism.Esterase activity||	CXE carboxylesterase	E3_1_1_1	AT5G06570	0.00786932	2.98415	1.257	1.72715
VIT_03s0063g00700	Metabolism.Cellular metabolism.Esterase activity||	CXE carboxylesterase	E3_1_1_1	AT1G47480	0.00949532	3.67757	1.95402	1.72355
VIT_08s0040g00960	Metabolism.Cellular metabolism.Esterase activity||	CXE carboxylesterase	E3_1_1_1	AT1G68620	0.00264558	7.85265	3.45592	4.39672
VIT_14s0128g00570	Metabolism.Primary metabolism.Generation of metabolite precursors and energy.Storage proteins||	Germin		AT5G39120	0.00375632	-1.41623	-0.809042	-0.607188
VIT_09s0002g01320	Metabolism.Primary metabolism.Generation of metabolite precursors and energy.Storage proteins||	Germin-like protein			0.00562492	-1.20845	-0.961163	-0.247283
VIT_14s0060g02750	Metabolism.Primary metabolism.Generation of metabolite precursors and energy.Storage proteins||	Germin-like protein 3 [Vitis vinifera]		AT5G39120	0.00866696	-3.33148	-2.02338	-1.3081
VIT_14s0060g02760	Metabolism.Primary metabolism.Generation of metabolite precursors and energy.Storage proteins||	Germin-like protein 3 [Vitis vinifera]		AT5G39120	0.000255155	-1.27398	-0.973605	-0.300374
VIT_14s0128g01020	Metabolism.Primary metabolism.Generation of metabolite precursors and energy.Storage proteins||	Germin-like protein 3 [Vitis vinifera]		AT5G39120	0.00158562	-1.471	-0.827131	-0.643868
VIT_14s0128g00970	Metabolism.Primary metabolism.Generation of metabolite precursors and energy.Storage proteins||	Germin-like protein 3 [Vitis vinifera]		AT5G39120	0.00324804	-1.09515	-0.778448	-0.316706
VIT_14s0128g01010	Metabolism.Primary metabolism.Generation of metabolite precursors and energy.Storage proteins||	Germin-like protein 3 [Vitis vinifera]		AT5G39120	0.00282923	-1.05831	-0.589932	-0.468379
VIT_14s0128g00990	Metabolism.Primary metabolism.Generation of metabolite precursors and energy.Storage proteins||	Germin-like protein 3 [Vitis vinifera]		AT5G39120	0.00207175	-1.23648	-0.523338	-0.713146
VIT_14s0128g00600	Metabolism.Primary metabolism.Generation of metabolite precursors and energy.Storage proteins||	Germin-like protein 3 [Vitis vinifera]		AT5G39120	0.000809517	-1.12526	-0.518314	-0.606949
VIT_14s0128g00540	Metabolism.Primary metabolism.Generation of metabolite precursors and energy.Storage proteins||	Germin-like protein 3 [Vitis vinifera]		AT5G39120	0.00831511	-1.23085	-0.39334	-0.837514
VIT_02s0033g00850	Metabolism.Cellular metabolism.Amino acid derivative metabolism.Cyanoamino acid metabolism||Metabolism.Cellular metabolism.Nitrogen and sulfur metabolism.Nitrogen metabolism||Signaling.Hormone Signaling.Auxin Signaling.Auxin metabolism||	Nitrilase	E3_5_5_1	AT5G22300	0.00935228	2.05953	0.68005	1.37948
VIT_02s0033g00790	Metabolism.Cellular metabolism.Amino acid derivative metabolism.Cyanoamino acid metabolism||Metabolism.Cellular metabolism.Nitrogen and sulfur metabolism.Nitrogen metabolism||Signaling.Hormone Signaling.Auxin Signaling.Auxin metabolism||	Nitrilase 4B	E3_5_5_1	AT5G22300	0.00605131	-1.40935	-2.72272	1.31337
VIT_02s0033g00870	Metabolism.Cellular metabolism.Amino acid derivative metabolism.Cyanoamino acid metabolism||Metabolism.Cellular metabolism.Nitrogen and sulfur metabolism.Nitrogen metabolism||Signaling.Hormone Signaling.Auxin Signaling.Auxin metabolism||	Nitrilase 4B	E3_5_5_1	AT5G22300	0.00757963	-1.13922	-0.408324	-0.730897
VIT_02s0033g00770	Metabolism.Cellular metabolism.Amino acid derivative metabolism.Cyanoamino acid metabolism||Metabolism.Cellular metabolism.Nitrogen and sulfur metabolism.Nitrogen metabolism||Signaling.Hormone Signaling.Auxin Signaling.Auxin metabolism||	Nitrilase 4B	E3_5_5_1	AT5G22300	0.00457883	3.07834	0.135449	2.94289
VIT_02s0033g00660	Metabolism.Cellular metabolism.Amino acid derivative metabolism.Cyanoamino acid metabolism||Metabolism.Cellular metabolism.Nitrogen and sulfur metabolism.Nitrogen metabolism||Signaling.Hormone Signaling.Auxin Signaling.Auxin metabolism||	Nitrilase 4B	E3_5_5_1	AT5G22300	0.00542058	3.08081	0.34034	2.74047
VIT_02s0033g00670	Metabolism.Cellular metabolism.Amino acid derivative metabolism.Cyanoamino acid metabolism||Metabolism.Cellular metabolism.Nitrogen and sulfur metabolism.Nitrogen metabolism||Signaling.Hormone Signaling.Auxin Signaling.Auxin metabolism||	Nitrilase 4B	E3_5_5_1	AT5G22300	0.000961514	5.22481	1.1016	4.12321
VIT_02s0033g00840	Metabolism.Cellular metabolism.Amino acid derivative metabolism.Cyanoamino acid metabolism||Metabolism.Cellular metabolism.Nitrogen and sulfur metabolism.Nitrogen metabolism||Signaling.Hormone Signaling.Auxin Signaling.Auxin metabolism||	Nitrilase 4B	E3_5_5_1	AT5G22300	0.000298256	6.6272	3.97203	2.65517
VIT_18s0001g08360	Metabolism.Cellular metabolism.Esterase activity||	Serine esterase (DUF676), putative	E3_1_1_1	AT1G10040	0.000407749	10.8384	6.83646	4.00194
VIT_18s0001g01270	Diverse functions.Gene family with diverse functions.Ankyrin domain family||	Ankyrin	K10380	AT5G64030	0.00572158	-1.87628	-1.5385	-0.337776
VIT_04s0044g01670	Diverse functions.Gene family with diverse functions.Ankyrin domain family||	Ankyrin	K10380	AT5G64030	0.0073054	1.77756	0.728256	1.04931
VIT_18s0001g01600	Diverse functions.Gene family with diverse functions.Ankyrin domain family||	Ankyrin	K10380	AT1G77260	0.000675019	10.3944	3.83083	6.56356
VIT_13s0106g00190	Diverse functions.Gene family with diverse functions.Ankyrin domain family||	Ankyrin repeat		AT5G04700	0.007076	-1.15996	-0.70288	-0.457083
VIT_11s0016g01530	Diverse functions.Gene family with diverse functions.Ankyrin domain family||	Ankyrin repeat family protein			0.00198364	3.86428	1.86916	1.99512
VIT_00s0341g00050	Cellular process.Cell growth and death||Regulation overview.Regulation of gene expression.Regulation of transcription.Transcription factor.MYB family transcription factor||Development||	ATMYB66/WER/WER1 (WEREWOLF 1)	WEREWOLF_3	AT5G14750	0.00514565	2.87515	1.75644	1.1187
VIT_07s0255g00040	Cellular process.Cell growth and death||Regulation overview.Regulation of cell cycle||	Cell division cycle associated 7 CDCA7	CDCA7	AT2G23530	0.00746117	0.960576	0.0484108	0.912165
VIT_06s0004g08170	Cellular process.Cell growth and death||	CENP-E like kinetochore protein	CENPE	AT2G30500	0.00708764	9.24208	5.51622	3.72586
VIT_13s0073g00570	Cellular process.Cell growth and death||Regulation overview.Regulation of cell cycle||	Cyclin B2;4	CYCB2_4		0.00158812	1.17727	0.156142	1.02113
VIT_03s0091g01060	Cellular process.Cell growth and death||Regulation overview.Regulation of cell cycle||	Cyclin delta-2	CYCD1_1	AT1G70210	0.00782366	2.72225	1.51261	1.20963
VIT_08s0056g00210	Cellular process.Cell growth and death||Regulation overview.Regulation of cell cycle||	Cyclin-dependent kinase B1;2	CDKB1_2	AT2G38620	0.000399602	1.4828	2.26259	-0.779786
VIT_01s0010g02550	Cellular process.Cell growth and death||Regulation overview.Regulation of cell cycle||	Cyclin-dependent kinase G-1	CDKG1	AT1G67580	0.00356732	-1.19251	-1.26056	0.0680511
VIT_05s0020g03570	Cellular process.Cell growth and death.Cell death||	LOI1 (lovastatin insensitive 1); binding		AT4G14850	0.0093053	7.79779	5.29824	2.49956
VIT_15s0021g00990	Cellular process.Cell growth and death.Cell death.Apoptosis||	LOL3 (LSD ONE like 3)	LOL3	AT1G02170	5.06e-05	3.45018	3.70423	-0.254056
VIT_16s0013g00210	Cellular process.Cell growth and death.Cell death.Apoptosis||	Metacaspase 1		AT1G02170	7.97e-05	3.26264	3.9166	-0.653959
VIT_13s0019g04060	Cellular process.Cell growth and death.Cell death||Response to stimulus.Stress response.Biotic stress response||	MLO1	K08472	AT1G61560	0.00442045	1.60962	0.670949	0.93867
VIT_13s0019g04070	Cellular process.Cell growth and death.Cell death||Response to stimulus.Stress response.Biotic stress response||	MLO1	K08472	AT2G39200	0.00713846	1.60357	0.924434	0.679136
VIT_11s0016g01200	Cellular process.Cell growth and death||Regulation overview.Regulation of cell cycle||	Mob1/phocein	K06685	AT5G45550	0.000851358	2.19665	2.01836	0.178294
VIT_07s0031g03060	Cellular process.Cell growth and death.Cell death||	NSL1 (necrotic spotted lesions 1)		AT4G24290	0.00832662	-1.12344	-0.501667	-0.621769
VIT_10s0003g00150	Cellular process.Cell growth and death.Cell death||	NSL1 (necrotic spotted lesions 1)		AT1G28380	0.000827154	2.40303	1.89352	0.509507
VIT_11s0052g00240	Cellular process.Cell growth and death.Cell death||Transport overview.Macromolecule transport.Lipid transport||	Accelerated cell death 11 (ACD11)		AT2G34690	0.00172455	6.12281	5.02224	1.10057
VIT_10s0003g04270	Cellular process.Cell growth and death.Inhibitor of cell death||	BCL2 binding anthogene		AT5G07220	0.00274901	2.91228	2.90711	0.0051697
VIT_01s0146g00150	Cellular process.Cell growth and death.Inhibitor of cell death||	BCL-2-associated athanogene 5			0.00892051	1.47277	0.62486	0.847907
VIT_01s0010g01840	Cellular process.Cell growth and death||	GEM-like protein 5			0.00760527	-0.626935	-1.10416	0.477224
VIT_14s0068g01360	Cellular process.Cell growth and death||	GEM-like protein 5		AT5G13200	0.0072171	3.18733	2.18707	1.00026
VIT_17s0000g05210	Cellular process.Cell growth and death.Cell growth||	LNG1 (LONGIFOLIA1)		AT1G74160	0.00495243	-1.25231	-1.29117	0.0388609
VIT_01s0011g00760	Metabolism.Cellular metabolism.Amino acid derivative metabolism.Cyanoamino acid metabolism||Metabolism.Primary metabolism.Carbohydrate metabolism.Polysaccharide metabolism.Starch and sucrose metabolism||Metabolism.Secondary metabolism.Terpenoid metabolism.Monoterpenoid metabolism.Monoterpenoid biosynthesis||Cellular process.Cellular component organization and biogenesis.Cell wall organization and…	Beta-glucosidase	E3_2_1_21	AT1G26560	0.000318799	0.913949	0.979653	-0.065704
VIT_06s0004g01270	Metabolism.Primary metabolism.Carbohydrate metabolism.Polysaccharide metabolism.Starch and sucrose metabolism||Metabolism.Primary metabolism.Carbohydrate metabolism.Polysaccharide metabolism.Beta-1,3 glucan metabolism.Callose biosynthesis||	Callose synthase catalytic subunit	E2_4_1_34	AT5G13000	6.35e-05	3.7409	2.1113	1.62961
VIT_19s0014g05190	Cellular process.Cellular component organization and biogenesis.Cell wall organization and biogenesis.Cell wall metabolism.Cell wall catabolism.Cellulose catabolism||	Cellulase precursor	E3_2_1_4	AT5G54730	0.000568771	3.79093	2.29712	1.49381
VIT_08s0007g03990	Cellular process.Cellular component organization and biogenesis.Cell wall organization and biogenesis.Cell wall metabolism.Cell wall biosynthesis.Cellulose biosynthesis||	Cellulose synthase CSLA09	E2_4_1_12_CSLA09	AT5G03760	0.000323339	-4.98791	-3.78542	-1.2025
VIT_04s0069g00780	Cellular process.Cellular component organization and biogenesis.Cell wall organization and biogenesis.Cell wall metabolism.Cell wall biosynthesis.Cellulose biosynthesis||	Cellulose synthase CSLC05	E2_4_1_12_CSLC05	AT4G31590	0.000435635	3.02694	1.95304	1.07389
VIT_00s0580g00010	Cellular process.Cellular component organization and biogenesis.Cell wall organization and biogenesis.Cell wall metabolism.Cell wall biosynthesis.Cellulose biosynthesis||	Cellulose synthase CSLC06	E2_4_1_12_CSLC06		0.00104043	3.50355	1.9773	1.52625
VIT_02s0012g02190	Cellular process.Cellular component organization and biogenesis.Cell wall organization and biogenesis.Cell wall metabolism.Cell wall biosynthesis.Cellulose biosynthesis||	Cellulose synthase CSLD2	E2_4_1_12_CSLD2	AT5G16910	0.00782228	-0.698502	-2.10135	1.40285
VIT_02s0025g01860	Cellular process.Cellular component organization and biogenesis.Cell wall organization and biogenesis.Cell wall metabolism.Cell wall biosynthesis.Cellulose biosynthesis||	Cellulose synthase CSLG3	E2_4_1_12_CSLG3	AT4G23990	0.00569616	1.73512	0.654629	1.08049
VIT_12s0059g01250	Cellular process.Cellular component organization and biogenesis.Cell wall organization and biogenesis.Cell wall metabolism.Cell wall catabolism.Cellulose catabolism||	Endo-1,4-beta-glucanase	E3_2_1_4	AT2G32990	0.00159783	-2.22517	-2.30521	0.080038
VIT_18s0089g00210	Cellular process.Cellular component organization and biogenesis.Cell wall organization and biogenesis.Cell wall metabolism.Cell wall catabolism.Cellulose catabolism||	Endo-1,4-beta-glucanase	E3_2_1_4	AT1G22880	0.0077624	-1.07387	-0.795708	-0.278163
VIT_12s0035g02180	Cellular process.Cellular component organization and biogenesis.Cell wall organization and biogenesis.Cell wall metabolism.Cell wall catabolism.Cellulose catabolism||	Endo-1,4-beta-glucanase	E3_2_1_4	AT5G49720	0.0049486	11.8014	8.72323	3.07813
VIT_00s0340g00050	Cellular process.Cellular component organization and biogenesis.Cell wall organization and biogenesis.Cell wall metabolism.Cell wall catabolism.Cellulose catabolism||	Endo-1,4-beta-glucanase korrigan (KOR)	E3_2_1_4	AT1G65610	0.00765452	1.17347	0.234375	0.9391
VIT_00s2620g00010	Cellular process.Cellular component organization and biogenesis.Cell wall organization and biogenesis.Cell wall metabolism.Cell wall catabolism.Cellulose catabolism||	Endo-1,4-beta-glucanase korrigan (KOR)	E3_2_1_4	AT1G65610	0.00963372	1.10854	0.557661	0.550881
VIT_00s0340g00060	Cellular process.Cellular component organization and biogenesis.Cell wall organization and biogenesis.Cell wall metabolism.Cell wall catabolism.Cellulose catabolism||	Endo-1,4-beta-glucanase korrigan (KOR)	E3_2_1_4	AT1G65610	0.0010589	0.845491	1.28081	-0.43532
VIT_00s2526g00010	Cellular process.Cellular component organization and biogenesis.Cell wall organization and biogenesis.Cell wall metabolism.Cell wall catabolism.Cellulose catabolism||	Endo-1,4-beta-glucanase korrigan (KOR)	E3_2_1_4	AT1G65610	0.00173757	4.3905	5.23372	-0.84322
VIT_12s0057g01020	Cellular process.Cellular component organization and biogenesis.Cell wall organization and biogenesis.Cell wall structural protein||	fasciclin-like arabinogalactan protein FLA2	FLA2	AT4G12730	0.00677028	-3.08715	-2.40721	-0.67994
VIT_05s0077g01280	Cellular process.Cellular component organization and biogenesis.Cell wall organization and biogenesis.Cell wall metabolism.Cell wall catabolism||	Glycosyl hydrolase family 3 beta xylosidase BXL1		AT5G49360	0.00573013	3.62906	1.82632	1.80274
VIT_08s0007g07660	Cellular process.Cellular component organization and biogenesis.Cell wall organization and biogenesis||	Hydroxyproline-rich glycoprotein	HRGP	AT2G39050	0.000429811	1.31151	1.06993	0.241584
VIT_09s0002g01890	Cellular process.Cellular component organization and biogenesis.Cell wall organization and biogenesis.Cell wall structural protein||	Hydroxyproline-rich glycoprotein	HRGP	AT1G72790	0.00963665	1.60037	1.09284	0.507532
VIT_01s0010g02040	Cellular process.Cellular component organization and biogenesis.Cell wall organization and biogenesis.Cell wall structural protein||Regulation overview.Regulation of gene expression.Regulation of transcription.Transcription factor.Trihelix family transcription factor||	Hydroxyproline-rich glycoprotein	HRGP_1	AT2G35640	0.00779931	2.51807	1.66217	0.855905
VIT_05s0020g03470	Cellular process.Cellular component organization and biogenesis.Cell wall organization and biogenesis.Cell wall structural protein||	Hydroxyproline-rich glycoprotein	HRGP	AT3G22440	0.000691515	2.08086	2.15343	-0.0725698
VIT_02s0012g00500	Cellular process.Cellular component organization and biogenesis.Cell wall organization and biogenesis||Metabolism.Primary metabolism.Carbohydrate metabolism.Carbohydrate metabolism enzyme inhibitor.Invertase/pectin methylesterase inhibitor family||	Invertase/pectin methylesterase inhibitor	PMEI	AT5G46940	0.000750075	4.37181	2.2406	2.1312
VIT_15s0021g00540	Cellular process.Cellular component organization and biogenesis.Cell wall organization and biogenesis||Metabolism.Primary metabolism.Carbohydrate metabolism.Carbohydrate metabolism enzyme inhibitor.Invertase/pectin methylesterase inhibitor family||	Invertase/pectin methylesterase inhibitor	PMEI	AT5G46940	0.00854081	6.04318	2.79768	3.2455
VIT_11s0016g00590	Cellular process.Cellular component organization and biogenesis.Cell wall organization and biogenesis||Metabolism.Primary metabolism.Carbohydrate metabolism.Carbohydrate metabolism enzyme inhibitor.Invertase/pectin methylesterase inhibitor family||	Invertase/pectin methylesterase inhibitor	PMEI	AT5G20740	0.00355063	6.17666	3.55351	2.62315
VIT_18s0001g14910	Metabolism.Primary metabolism.Carbohydrate metabolism.Monosaccharide metabolism.Fructose and mannose metabolism||	Mannitol dehydrogenase	E1_1_1_67	AT4G39330	0.00418801	-2.5904	-2.66344	0.0730454
VIT_00s0346g00110	Metabolism.Primary metabolism.Carbohydrate metabolism.Monosaccharide metabolism.Fructose and mannose metabolism||	Mannitol dehydrogenase	E1_1_1_67	AT4G37990	0.00544692	2.49838	2.67634	-0.177958
VIT_14s0006g02820	Metabolism.Primary metabolism.Carbohydrate metabolism.Monosaccharide metabolism.Fructose and mannose metabolism||	Mannose-6-phosphate isomerase	E5_3_1_8	AT3G02570	0.000777759	5.52313	3.81966	1.70347
VIT_00s0323g00070	Cellular process.Cellular component organization and biogenesis.Cell wall organization and biogenesis||Metabolism.Primary metabolism.Carbohydrate metabolism.Carbohydrate metabolism enzyme inhibitor.Invertase/pectin methylesterase inhibitor family||	Pectin methylesterase inhibitor	PMEI		0.00115513	5.71927	4.17059	1.54868
VIT_15s0048g00510	Cellular process.Cellular component organization and biogenesis.Cell wall organization and biogenesis.Cell wall metabolism.Cell wall modification.Pectin modification||	Pectinesterase family	E3_1_1_11	AT2G45220	0.000586923	-1.81495	-0.984813	-0.830141
VIT_06s0009g02630	Cellular process.Cellular component organization and biogenesis.Cell wall organization and biogenesis.Cell wall metabolism.Cell wall modification.Pectin modification||	Pectinesterase family	E3_1_1_11	AT2G45220	0.00271698	2.01969	0.385129	1.63456
VIT_06s0009g02590	Cellular process.Cellular component organization and biogenesis.Cell wall organization and biogenesis.Cell wall metabolism.Cell wall modification.Pectin modification||	Pectinesterase family	E3_1_1_11	AT2G45220	0.00548089	2.63671	0.67155	1.96516
VIT_06s0009g02570	Cellular process.Cellular component organization and biogenesis.Cell wall organization and biogenesis.Cell wall metabolism.Cell wall modification.Pectin modification||	Pectinesterase family	E3_1_1_11		0.00211458	2.8858	0.931413	1.95438
VIT_02s0154g00600	Cellular process.Cellular component organization and biogenesis.Cell wall organization and biogenesis.Cell wall metabolism.Cell wall modification.Pectin modification||	Pectinesterase family	E3_1_1_11	AT5G47500	0.00605099	3.0525	1.07234	1.98016
VIT_06s0009g02560	Cellular process.Cellular component organization and biogenesis.Cell wall organization and biogenesis.Cell wall metabolism.Cell wall modification.Pectin modification||	Pectinesterase family	E3_1_1_11	AT2G45220	0.000961353	5.42586	2.09285	3.33301
VIT_16s0022g00700	Cellular process.Cellular component organization and biogenesis.Cell wall organization and biogenesis.Cell wall metabolism.Cell wall modification.Pectin modification||	Pectinesterase family	E3_1_1_11	AT2G45220	0.00448195	5.85816	2.80735	3.0508
VIT_04s0044g01020	Cellular process.Cellular component organization and biogenesis.Cell wall organization and biogenesis.Cell wall metabolism.Cell wall modification.Pectin modification||	Pectinesterase family	E3_1_1_11	AT5G09760	0.00328495	11.5868	4.54486	7.04198
VIT_07s0005g00720	Cellular process.Cellular component organization and biogenesis.Cell wall organization and biogenesis.Cell wall metabolism.Cell wall modification.Pectin modification||	Pectinesterase family	E3_1_1_11	AT1G02810	0.0090182	8.48786	4.71081	3.77705
VIT_17s0000g05960	Cellular process.Cellular component organization and biogenesis.Cell wall organization and biogenesis.Cell wall metabolism.Cell wall modification.Pectin modification||	Pectinesterase family	E3_1_1_11		3e-05	5.32063	5.56978	-0.249159
VIT_09s0002g00330	Cellular process.Cellular component organization and biogenesis.Cell wall organization and biogenesis.Cell wall metabolism.Cell wall modification.Pectin modification||	Pectinesterase PME1	E3_1_1_11	AT1G53840	0.00464941	1.5452	1.13923	0.405966
VIT_04s0044g01420	Cellular process.Cellular component organization and biogenesis.Cell wall organization and biogenesis.Cell wall metabolism.Cell wall modification.Pectin modification||	Polygalacturonase GH28	E3_2_1_15	AT4G33440	0.0056692	1.14808	0.232525	0.915557
VIT_16s0050g01110	Cellular process.Cellular component organization and biogenesis.Cell wall organization and biogenesis.Cell wall metabolism.Cell wall modification.Pectin modification||	Polygalacturonase GH28	E3_2_1_15	AT3G48950	0.00879921	2.80438	1.25181	1.55257
VIT_08s0007g07780	Cellular process.Cellular component organization and biogenesis.Cell wall organization and biogenesis.Cell wall metabolism.Cell wall modification.Pectin modification||	Polygalacturonase PG1	E3_2_1_15	AT2G41850	0.00533823	-1.23633	-0.722397	-0.513937
VIT_08s0007g07750	Cellular process.Cellular component organization and biogenesis.Cell wall organization and biogenesis.Cell wall metabolism.Cell wall modification.Pectin modification||	Polygalacturonase PG1	E3_2_1_15	AT2G41850	0.00204174	7.57893	3.60093	3.978
VIT_08s0007g07770	Cellular process.Cellular component organization and biogenesis.Cell wall organization and biogenesis.Cell wall metabolism.Cell wall modification.Pectin modification||	Polygalacturonase PG1	E3_2_1_15	AT2G41850	0.00156249	7.18011	4.76463	2.41548
VIT_08s0007g07760	Cellular process.Cellular component organization and biogenesis.Cell wall organization and biogenesis.Cell wall metabolism.Cell wall modification.Pectin modification||	Polygalacturonase PG1	E3_2_1_15	AT2G41850	0.00154189	8.32983	4.96333	3.3665
VIT_09s0054g01080	Cellular process.Cellular component organization and biogenesis.Cell wall organization and biogenesis.Cell wall metabolism.Cell wall modification.Pectin modification||	Polygalacturonase QRT3	E3_2_1_15	AT4G20050	0.00634521	-1.0568	-0.269976	-0.786828
VIT_18s0001g11860	Cellular process.Cellular component organization and biogenesis.Cell wall organization and biogenesis.Cell wall metabolism.Cell wall biosynthesis.Pectin biosynthesis||	Polygalacturonate 4-alpha-galacturonosyltransferase	E2_4_1_43	AT1G19300	6.4e-05	5.54419	1.98353	3.56066
VIT_10s0003g05640	Metabolism.Primary metabolism.Carbohydrate metabolism.Monosaccharide metabolism.Nucleotide sugar metabolism||Cellular process.Cellular component organization and biogenesis.Cell wall organization and biogenesis.Cell wall metabolism.Cell wall biosynthesis.Cell wall glycan monomers generation||	UDP-arabinose 4-epimerase 3	E5_1_3_5	AT1G30620	0.00292645	2.97069	2.05903	0.911652
VIT_02s0025g01560	Metabolism.Primary metabolism.Carbohydrate metabolism.Monosaccharide metabolism.Galactose metabolism||Metabolism.Primary metabolism.Carbohydrate metabolism.Monosaccharide metabolism.Nucleotide sugar metabolism||	UDP-glucose 4-epimerase GEPI48	E5_1_3_2	AT4G23920	0.00297413	-1.05647	-0.457193	-0.59928
VIT_17s0000g06960	Metabolism.Primary metabolism.Carbohydrate metabolism.Monosaccharide metabolism.Pentose glucuronate interconversion||Metabolism.Primary metabolism.Carbohydrate metabolism.Polysaccharide metabolism.Starch and sucrose metabolism.Starch biosynthesis catabolism||Metabolism.Primary metabolism.Carbohydrate metabolism.Monosaccharide metabolism.Nucleotide sugar metabolism||Cellular process.Cellular compo…	UDP-glucose 6-dehydrogenase	E1_1_1_22	AT5G15490	0.00753388	1.60376	0.508609	1.09515
VIT_14s0108g01590	Metabolism.Primary metabolism.Carbohydrate metabolism.Monosaccharide metabolism.Pentose glucuronate interconversion||Metabolism.Primary metabolism.Carbohydrate metabolism.Polysaccharide metabolism.Starch and sucrose metabolism.Starch biosynthesis catabolism||Metabolism.Primary metabolism.Carbohydrate metabolism.Monosaccharide metabolism.Nucleotide sugar metabolism||Cellular process.Cellular compo…	UDP-glucose 6-dehydrogenase	E1_1_1_22	AT3G29360	0.000172056	3.68741	2.98161	0.705797
VIT_06s0004g06390	Metabolism.Primary metabolism.Carbohydrate metabolism.Polysaccharide metabolism.Starch and sucrose metabolism||Metabolism.Secondary metabolism.Aromatic compound metabolism.Aromatic compound glysosylation||	UDP-glucose glucosyltransferase	E2_4_1_35	AT1G07250	0.00760204	1.87252	1.20104	0.671485
VIT_12s0055g00020	Metabolism.Primary metabolism.Carbohydrate metabolism.Polysaccharide metabolism.Starch and sucrose metabolism||Metabolism.Secondary metabolism.Aromatic compound metabolism.Aromatic compound glysosylation||	UDP-glucose glucosyltransferase	E2_4_1_35	AT3G21760	0.000430683	5.86756	6.25958	-0.392013
VIT_05s0094g00990	Metabolism.Primary metabolism.Carbohydrate metabolism.Polysaccharide metabolism.Starch and sucrose metabolism||Metabolism.Secondary metabolism.Aromatic compound metabolism.Aromatic compound glysosylation||	UDP-glucose:salicylic acid glucosyltransferase	E2_4_1_35	AT2G43820	0.00284073	-2.8526	-2.76042	-0.0921763
VIT_06s0004g07280	Metabolism.Primary metabolism.Carbohydrate metabolism.Monosaccharide metabolism.Pentose glucuronate interconversion||Metabolism.Primary metabolism.Carbohydrate metabolism.Polysaccharide metabolism.Starch and sucrose metabolism||Metabolism.Primary metabolism.Organic acid metabolism.Ascorbate and aldarate metabolism||	UDP-glucuronosyl/UDP-glucosyltransferase	E2_4_1_17		0.00507403	1.22883	-0.368444	1.59727
VIT_18s0001g06060	Metabolism.Primary metabolism.Carbohydrate metabolism.Glycosyl transference||Metabolism.Primary metabolism.Carbohydrate metabolism.Polysaccharide metabolism||	UDP-glycosyltransferase 85A1		AT1G22360	0.00647795	1.4923	0.519574	0.972722
VIT_08s0007g04590	Metabolism.Primary metabolism.Carbohydrate metabolism.Glycosyl transference||	UGT73C2 (UDP-glucosyl transferase 73C2)		AT2G36760	0.00147382	2.57982	1.26088	1.31894
VIT_11s0052g01180	Cellular process.Cellular component organization and biogenesis.Cell wall organization and biogenesis.Cell wall metabolism.Cell wall modification.Xyloglucan modification||	Xyloglucan endotransglucosylase/hydrolase 23	E2_4_1_207	AT4G25810	0.00135092	3.20898	0.677173	2.5318
VIT_11s0052g01280	Cellular process.Cellular component organization and biogenesis.Cell wall organization and biogenesis.Cell wall metabolism.Cell wall modification.Xyloglucan modification||	Xyloglucan endotransglucosylase/hydrolase 23	E2_4_1_207	AT4G25810	0.00190134	1.85244	0.825082	1.02736
VIT_05s0062g00240	Cellular process.Cellular component organization and biogenesis.Cell wall organization and biogenesis.Cell wall metabolism.Cell wall modification.Xyloglucan modification||	Xyloglucan endotransglucosylase/hydrolase 23	E2_4_1_207	AT4G14130	0.00124502	2.11403	1.05846	1.05557
VIT_11s0052g01260	Cellular process.Cellular component organization and biogenesis.Cell wall organization and biogenesis.Cell wall metabolism.Cell wall modification.Xyloglucan modification||	Xyloglucan endotransglucosylase/hydrolase 23	E2_4_1_207	AT4G25810	0.00901209	3.67692	1.9352	1.74172
VIT_02s0012g02220	Cellular process.Cellular component organization and biogenesis.Cell wall organization and biogenesis.Cell wall metabolism.Cell wall modification.Xyloglucan modification||	Xyloglucan endotransglucosylase/hydrolase 30	E2_4_1_207	AT1G32170	0.00808842	-4.72974	-4.01465	-0.715091
VIT_11s0052g01190	Cellular process.Cellular component organization and biogenesis.Cell wall organization and biogenesis.Cell wall metabolism.Cell wall modification.Xyloglucan modification||	Xyloglucan endotransglucosylase-hydrolase XTH3	E2_4_1_207	AT4G25810	0.0093238	1.0709	0.67952	0.391381
VIT_11s0052g01220	Cellular process.Cellular component organization and biogenesis.Cell wall organization and biogenesis.Cell wall metabolism.Cell wall modification.Xyloglucan modification||	Xyloglucan endotransglycosylase 6	E2_4_1_207	AT4G25810	0.00081582	3.16757	0.863388	2.30419
VIT_11s0052g01300	Cellular process.Cellular component organization and biogenesis.Cell wall organization and biogenesis.Cell wall metabolism.Cell wall modification.Xyloglucan modification||	Xyloglucan endotransglycosylase 6	E2_4_1_207	AT4G25810	0.00929061	2.40991	1.41495	0.994954
VIT_08s0007g04570	Metabolism.Primary metabolism.Carbohydrate metabolism.Glycosyl transference||	UGT73D1 (UDP-glucosyl transferase 73D1); UDP-glycosyltransferase		AT3G53150	0.00401109	-1.02186	-0.297965	-0.723898
VIT_05s0020g01910	Metabolism.Primary metabolism.Carbohydrate metabolism.Polysaccharide metabolism.Starch and sucrose metabolism.Starch biosynthesis catabolism.Starch catabolism||	1,4-alpha-D-glucan maltohydrolase	E3_2_1_2	AT5G18670	0.00504754	3.19917	2.76651	0.432667
VIT_18s0001g12830	Metabolism.Primary metabolism.Carbohydrate metabolism.Monosaccharide metabolism.Fructose and mannose metabolism||	1,4-beta-mannan endohydrolase	E3_2_1_78	AT5G66460	0.00384787	-1.50148	-1.652	0.150515
VIT_18s0001g05060	Metabolism.Primary metabolism.Carbohydrate metabolism.Glycolysis Gluconeogenesis||	2,3-bisphosphoglycerate-dependent phosphoglycerate mutase	E5_4_2_1	AT1G22170	0.000581569	9.20926	6.48563	2.72363
VIT_07s0031g01540	Metabolism.Primary metabolism.Carbohydrate metabolism.Polysaccharide metabolism.Starch and sucrose metabolism.Starch biosynthesis catabolism.Starch branching||	4-alpha-glucanotransferase	E2_4_1_25	AT5G64860	0.00239911	2.73395	1.39912	1.33483
VIT_08s0040g00670	Metabolism.Primary metabolism.Carbohydrate metabolism.Polysaccharide metabolism.Starch and sucrose metabolism.Starch biosynthesis catabolism.Starch branching||	4-alpha-glucanotransferase	E2_4_1_25	AT2G40840	0.000883504	4.75726	2.56326	2.194
VIT_01s0011g00250	Metabolism.Primary metabolism.Carbohydrate metabolism.Monosaccharide metabolism.Monosaccharide catabolism.Pentose-phosphate shunt||	6-phosphogluconolactonase	E3_1_1_31	AT1G13700	0.00741983	-0.998165	-0.417505	-0.58066
VIT_11s0016g02910	Metabolism.Primary metabolism.Carbohydrate metabolism.Monosaccharide metabolism.Inositol phosphate metabolism||Metabolism.Primary metabolism.Coenzyme and prosthetic group metabolism.Riboflavin metabolism||Metabolism.Cellular metabolism.Phosphate metabolism||	Acid phosphatase class B	E3_1_3_2	AT4G29260	0.00848623	1.12061	0.555393	0.565218
VIT_08s0040g01380	Metabolism.Primary metabolism.Carbohydrate metabolism.Glycolysis Gluconeogenesis||Metabolism.Primary metabolism.Carbohydrate metabolism.Monosaccharide metabolism.Pyruvate metabolism||Metabolism.Primary metabolism.Lipid metabolism.Fatty acid metabolism||Metabolism.Primary metabolism.Organic acid metabolism.Carboxylic acid metabolism||	Acylphosphatase family	E3_6_1_7	AT5G03370	0.00016205	2.0036	2.84468	-0.841086
VIT_03s0017g01400	Metabolism.Primary metabolism.Carbohydrate metabolism.Monosaccharide metabolism.Nucleotide sugar metabolism||	Adhesive/proline-rich protein			0.00348758	1.35065	0.584741	0.76591
VIT_14s0068g01760	Metabolism.Primary metabolism.Carbohydrate metabolism.Glycolysis Gluconeogenesis||Metabolism.Primary metabolism.Lipid metabolism.Fatty acid metabolism||Metabolism.Primary metabolism.Amino acid metabolism.Aromatic amino acid metabolism.Tyrosine metabolism||Metabolism.Cellular metabolism.Oxidation reduction.Alcohol dehydrogenase superfamily||	Alcohol dehydrogenase	E1_1_1_1	AT3G01980	6.04e-05	3.99932	4.65858	-0.659261
VIT_18s0001g15410	Metabolism.Primary metabolism.Carbohydrate metabolism.Glycolysis Gluconeogenesis||Metabolism.Primary metabolism.Lipid metabolism.Fatty acid metabolism||Metabolism.Primary metabolism.Amino acid metabolism.Aromatic amino acid metabolism.Tyrosine metabolism||Metabolism.Cellular metabolism.Oxidation reduction.Alcohol dehydrogenase superfamily||	Alcohol dehydrogenase 1	E1_1_1_1	AT1G77120	0.00668696	0.690344	1.40629	-0.715947
VIT_04s0044g01120	Metabolism.Primary metabolism.Carbohydrate metabolism.Glycolysis Gluconeogenesis||Metabolism.Primary metabolism.Lipid metabolism.Fatty acid metabolism||Metabolism.Primary metabolism.Amino acid metabolism.Aromatic amino acid metabolism.Tyrosine metabolism||Metabolism.Cellular metabolism.Oxidation reduction.Alcohol dehydrogenase superfamily||	Alcohol dehydrogenase 2 [Vitis vinifera]	E1_1_1_1	AT1G77120	0.00397092	2.9867	1.04231	1.94439
VIT_04s0044g01130	Metabolism.Primary metabolism.Carbohydrate metabolism.Glycolysis Gluconeogenesis||Metabolism.Primary metabolism.Lipid metabolism.Fatty acid metabolism||Metabolism.Primary metabolism.Amino acid metabolism.Aromatic amino acid metabolism.Tyrosine metabolism||Metabolism.Cellular metabolism.Oxidation reduction.Alcohol dehydrogenase superfamily||	Alcohol dehydrogenase 2 [Vitis vinifera]	E1_1_1_1	AT1G77120	0.0011335	3.34059	2.49	0.850585
VIT_07s0031g02630	Metabolism.Primary metabolism.Carbohydrate metabolism.Glycolysis Gluconeogenesis||Metabolism.Primary metabolism.Lipid metabolism.Fatty acid metabolism||Metabolism.Primary metabolism.Amino acid metabolism.Arginine and proline metabolism.Urea cycle||Metabolism.Primary metabolism.Amino acid metabolism.Valine, leucine, and isoleucine metabolism.Valine, leucine, and isoleucine catabolism||Metabolism.P…	Aldehyde dehydrogenase	E1_2_1_3	AT4G34240	0.00740443	3.01288	1.92606	1.08682
VIT_01s0026g00220	Metabolism.Primary metabolism.Carbohydrate metabolism.Glycolysis Gluconeogenesis||Metabolism.Primary metabolism.Lipid metabolism.Fatty acid metabolism||Metabolism.Primary metabolism.Amino acid metabolism.Arginine and proline metabolism.Urea cycle||Metabolism.Primary metabolism.Amino acid metabolism.Valine, leucine, and isoleucine metabolism.Valine, leucine, and isoleucine catabolism||Metabolism.P…	Aldehyde dehydrogenase 1 precursor	E1_2_1_3	AT3G48000	0.00856562	-0.0613359	0.917531	-0.978867
VIT_04s0023g02810	Metabolism.Primary metabolism.Carbohydrate metabolism.Glycolysis Gluconeogenesis||Metabolism.Primary metabolism.Lipid metabolism.Fatty acid metabolism||Metabolism.Primary metabolism.Amino acid metabolism.Arginine and proline metabolism.Urea cycle||Metabolism.Primary metabolism.Amino acid metabolism.Valine, leucine, and isoleucine metabolism.Valine, leucine, and isoleucine catabolism||Metabolism.P…	Aldehyde dehydrogenase 3B1	E1_2_1_3	AT4G36250	0.00203121	7.3883	5.59462	1.79368
VIT_05s0077g01300	Metabolism.Primary metabolism.Carbohydrate metabolism.Monosaccharide metabolism.Pentose glucuronate interconversion||Metabolism.Primary metabolism.Carbohydrate metabolism.Monosaccharide metabolism.Fructose and mannose metabolism||Metabolism.Primary metabolism.Carbohydrate metabolism.Monosaccharide metabolism.Galactose metabolism||Metabolism.Primary metabolism.Lipid metabolism.Glycerolipid metabol…	Aldo-keto reductase	E1_1_1_21	AT4G24220	0.00531659	1.64869	-0.104687	1.75338
VIT_08s0007g08310	Metabolism.Primary metabolism.Carbohydrate metabolism.Monosaccharide metabolism.Galactose metabolism||Metabolism.Primary metabolism.Lipid metabolism.Glycerolipid metabolism||Metabolism.Primary metabolism.Carbohydrate metabolism.Oligosaccharide metabolism.Glycan metabolism.Glycan catabolism||Metabolism.Primary metabolism.Lipid metabolism.Sphingolipid metabolism||	Alkaline alpha galactosidase	E3_2_1_22	AT3G57520	0.00570261	2.13989	1.23628	0.903612
VIT_14s0068g00420	Metabolism.Primary metabolism.Carbohydrate metabolism.Polysaccharide metabolism.Starch and sucrose metabolism.Starch biosynthesis catabolism.Starch catabolism||	Alpha-amylase isozyme C2 precursor	E3_2_1_1	AT1G69830	0.00332955	-4.91858	-3.04852	-1.87006
VIT_10s0092g00260	Metabolism.Primary metabolism.Carbohydrate metabolism.Monosaccharide metabolism.Galactose metabolism||Metabolism.Primary metabolism.Carbohydrate metabolism.Polysaccharide metabolism.Starch and sucrose metabolism||Metabolism.Primary metabolism.Carbohydrate metabolism.Oligosaccharide metabolism.Raffinose metabolism||	Alpha-glucosidase 1 (AGLU1)	E3_2_1_20	AT5G11720	0.00368347	3.10546	1.3613	1.74416
VIT_03s0091g00810	Metabolism.Primary metabolism.Carbohydrate metabolism.Polysaccharide metabolism.Starch and sucrose metabolism||Metabolism.Primary metabolism.Carbohydrate metabolism.Monosaccharide metabolism.Nucleotide sugar metabolism||Cellular process.Cellular component organization and biogenesis.Cell wall organization and biogenesis.Cell wall metabolism.Cell wall catabolism.Xylan catabolism||	Beta-1,4-xylosidase	E3_2_1_37		0.00694983	2.35823	0.628652	1.72958
VIT_05s0077g00510	Metabolism.Primary metabolism.Carbohydrate metabolism.Monosaccharide metabolism.Galactose metabolism||Metabolism.Primary metabolism.Carbohydrate metabolism.Polysaccharide metabolism.Starch and sucrose metabolism.Sucrose catabolism||	Beta-fructofuranosidase	E3_2_1_26	AT3G06500	0.00121829	1.63326	1.83506	-0.201807
VIT_14s0083g00340	Metabolism.Primary metabolism.Carbohydrate metabolism.Monosaccharide metabolism.Galactose metabolism||Metabolism.Primary metabolism.Carbohydrate metabolism.Oligosaccharide metabolism.N-Glycan metabolism.N-Glycan catabolism||Metabolism.Primary metabolism.Lipid metabolism.Sphingolipid metabolism||	Beta-glucan-binding protein 4	E3_2_1_23	AT5G15870	0.00246857	3.7463	3.56745	0.178854
VIT_18s0001g12750	Metabolism.Primary metabolism.Carbohydrate metabolism.Monosaccharide metabolism.Monosaccharide catabolism.Pentose-phosphate shunt||	Carbohydrate kinase	E2_7_1_15	AT1G19600	0.00602093	-1.83946	-1.08844	-0.751022
VIT_16s0039g01580	Metabolism.Primary metabolism.Carbohydrate metabolism.Monosaccharide metabolism.Monosaccharide catabolism.Pentose-phosphate shunt||	Carbohydrate kinase	E2_7_1_15	AT4G27600	0.0024669	5.2334	3.68612	1.54727
VIT_07s0104g00410	Metabolism.Primary metabolism.Carbohydrate metabolism.Polysaccharide metabolism.Beta-1,3 glucan metabolism.Beta-1,3 glucan catabolism||	Endo-1,3;1,4-beta-D-glucanase precursor	E3_2_1_73	AT3G23600	0.00243618	5.09475	2.8046	2.29015
VIT_05s0102g00710	Metabolism.Primary metabolism.Carbohydrate metabolism.Monosaccharide metabolism.Fructose and mannose metabolism||Metabolism.Primary metabolism.Carbohydrate metabolism.Polysaccharide metabolism.Starch and sucrose metabolism.Starch biosynthesis catabolism||	fructokinase-1	E2_7_1_4	AT3G59480	0.00329146	3.20904	1.0897	2.11935
VIT_16s0022g02340	Metabolism.Primary metabolism.Carbohydrate metabolism.Monosaccharide metabolism.Fructose and mannose metabolism||Metabolism.Primary metabolism.Carbohydrate metabolism.Polysaccharide metabolism.Starch and sucrose metabolism.Starch biosynthesis catabolism||	fructokinase-2	E2_7_1_4	AT5G51830	0.00396678	2.29014	0.755292	1.53484
VIT_01s0011g00240	Metabolism.Primary metabolism.Carbohydrate metabolism.Monosaccharide metabolism.Fructose and mannose metabolism||Metabolism.Primary metabolism.Carbohydrate metabolism.Polysaccharide metabolism.Starch and sucrose metabolism.Starch biosynthesis catabolism||	Fructokinase-2	E2_7_1_4	AT1G69200	0.00502402	12.9369	8.1182	4.81872
VIT_18s0072g00770	Metabolism.Primary metabolism.Carbohydrate metabolism.Glycolysis Gluconeogenesis.Gluconeogenesis||Metabolism.Primary metabolism.Carbohydrate metabolism.Monosaccharide metabolism.Monosaccharide catabolism.Pentose-phosphate shunt||Metabolism.Primary metabolism.Carbohydrate metabolism.Monosaccharide metabolism.Fructose and mannose metabolism||Metabolism.Primary metabolism.Carbon fixation||	fructose-1,6-bisphosphatase, cytosolic	E3_1_3_11	AT1G43670	0.00552065	5.63402	4.18998	1.44404
VIT_14s0066g02350	Metabolism.Primary metabolism.Carbohydrate metabolism.Monosaccharide metabolism.Galactose metabolism||	Galactinol synthase	E2_4_1_123		0.00492709	-1.28329	-0.491113	-0.792178
VIT_07s0005g01970	Metabolism.Primary metabolism.Carbohydrate metabolism.Monosaccharide metabolism.Galactose metabolism||	Galactinol synthase	E2_4_1_123	AT2G47180	0.00506826	2.99824	1.20578	1.79246
VIT_04s0008g02830	Metabolism.Primary metabolism.Carbohydrate metabolism.Monosaccharide metabolism.Galactose metabolism||	Galactokinase like protein	E2_7_1_6	AT4G16130	0.00855105	0.479544	-1.09795	1.5775
VIT_01s0146g00060	Metabolism.Primary metabolism.Carbohydrate metabolism.Monosaccharide metabolism.Monosaccharide catabolism.Pentose-phosphate shunt||Metabolism.Primary metabolism.Coenzyme and prosthetic group metabolism.Peptide derived compounds biosynthesis.Glutathione metabolism||	Glucose-6-phosphate 1-dehydrogenase 2, chloroplast precursor	E1_1_1_49	AT5G13110	0.00513226	-1.82046	-3.1144	1.29394
VIT_13s0019g03060	Metabolism.Primary metabolism.Carbohydrate metabolism.Glycosyl transference||	Glucosyltransferase-2		AT1G22360	0.00799361	2.34037	1.05248	1.28789
VIT_01s0010g02460	Metabolism.Primary metabolism.Carbohydrate metabolism.Glycolysis Gluconeogenesis||	Glyceraldehyde-3-phosphate dehydrogenase, cytosolic 3	E1_2_1_12	AT3G04120	0.00936622	-2.16571	-2.15653	-0.00918083
VIT_08s0007g05100	Metabolism.Primary metabolism.Carbohydrate metabolism.Carbohydrate catabolism||	Glycosyl hydrolase family 31 protein		AT1G68560	0.00130071	-1.03174	-0.65059	-0.381146
VIT_02s0154g00050	Metabolism.Primary metabolism.Carbohydrate metabolism.Carbohydrate catabolism||	Glycosyl hydrolase family 5		AT1G13130	0.00344277	5.40106	3.00794	2.39312
VIT_06s0004g05660	Metabolism.Primary metabolism.Carbohydrate metabolism||	Glycosyl transferase family 1 protein		AT5G59070	0.00550343	-1.12171	-0.713787	-0.407924
VIT_17s0000g03190	Metabolism.Primary metabolism.Carbohydrate metabolism.Oligosaccharide metabolism.Glycan metabolism.Peptidoglycan biosynthesis||	Glycosyl transferase family 28 protein	E2_4_1_227	AT1G73740	0.00184376	-1.96537	-1.97647	0.0111077
VIT_08s0056g00080	Metabolism.Primary metabolism.Carbohydrate metabolism.Oligosaccharide metabolism.Oligosaccharide biosynthesis||	Glycosyl transferase family 8 protein		AT2G38650	0.00860019	1.39424	1.129	0.26524
VIT_07s0141g00580	Metabolism.Primary metabolism.Carbohydrate metabolism.Glycosyl transference||	Glycosyl transferase family 8 protein		AT1G06780	0.00127419	2.85598	1.54409	1.31189
VIT_00s0455g00040	Metabolism.Primary metabolism.Carbohydrate metabolism.Glycosyl transference||	Glycosyl transferase family 8 protein		AT5G47780	0.00314365	4.12248	2.0041	2.11838
VIT_01s0011g04680	Metabolism.Primary metabolism.Carbohydrate metabolism.Polysaccharide metabolism||	Glycosyltransferase family 14		AT1G71070	0.00755201	-2.09586	-1.69698	-0.398883
VIT_00s0250g00030	Metabolism.Primary metabolism.Carbohydrate metabolism.Polysaccharide metabolism||	Glycosyltransferase family protein 1		AT5G04480	0.000507789	1.50237	1.01434	0.488026
VIT_06s0061g00040	Metabolism.Primary metabolism.Carbohydrate metabolism.Glycolysis Gluconeogenesis||Metabolism.Primary metabolism.Carbohydrate metabolism.Monosaccharide metabolism.Fructose and mannose metabolism||Metabolism.Primary metabolism.Carbohydrate metabolism.Monosaccharide metabolism.Galactose metabolism||Metabolism.Primary metabolism.Carbohydrate metabolism.Polysaccharide metabolism.Starch and sucrose met…	Hexokinase 6	E2_7_1_1	AT1G50460	0.00873151	2.34992	1.12054	1.22938
VIT_00s0229g00190	Metabolism.Primary metabolism.Carbohydrate metabolism.Monosaccharide metabolism.Inositol phosphate metabolism||	Inositol 2-dehydrogenase like protein	E1_1_1_18	AT4G17370	0.0065026	-1.57024	-0.738764	-0.831472
VIT_18s0001g11790	Metabolism.Primary metabolism.Carbohydrate metabolism.Monosaccharide metabolism.Inositol phosphate metabolism||Signaling.Signaling pathway.Phosphatidylinositol Signaling||	Inositol polyphosphate 5-phosphatase	E3_1_3_56	AT1G47510	0.00211262	0.495884	1.03845	-0.542568
VIT_02s0012g00550	Metabolism.Primary metabolism.Carbohydrate metabolism.Monosaccharide metabolism.Inositol phosphate metabolism||Signaling.Signaling pathway.Phosphatidylinositol Signaling||	Inositol polyphosphate 5-phosphatase II	E3_1_3_56	AT4G18010	0.00526038	-0.449349	-2.3428	1.89345
VIT_18s0072g01040	Metabolism.Primary metabolism.Carbohydrate metabolism.Monosaccharide metabolism.Galactose metabolism||Metabolism.Primary metabolism.Carbohydrate metabolism.Polysaccharide metabolism.Starch and sucrose metabolism.Sucrose catabolism||	Invertase, neutral/alkaline	E3_2_1_26	AT4G09510	0.00663671	2.93025	1.31124	1.61901
VIT_18s0001g06520	Metabolism.Primary metabolism.Carbohydrate metabolism.Polysaccharide metabolism.Starch and sucrose metabolism.Starch biosynthesis catabolism.Starch branching||	Isoamylase protein.	E2_4_1_18	AT4G09020	0.00633087	-1.88624	-1.35003	-0.536204
VIT_11s0016g05010	Metabolism.Primary metabolism.Carbohydrate metabolism.Monosaccharide metabolism.Pyruvate metabolism||Metabolism.Primary metabolism.Organic acid metabolism.Pyruvate fermentation||Response to stimulus.Stress response.Abiotic stress response.Oxidative stress response||	Lactoylglutathione lyase	E4_4_1_5	AT1G80160	0.00219648	3.90849	2.45628	1.45221
VIT_09s0002g06420	Metabolism.Primary metabolism.Carbohydrate metabolism.Monosaccharide metabolism.Pyruvate metabolism||Metabolism.Primary metabolism.Organic acid metabolism.Pyruvate fermentation||Response to stimulus.Stress response.Abiotic stress response.Oxidative stress response||	Lactoylglutathione lyase	E4_4_1_5	AT1G80160	0.00458452	3.22664	2.60773	0.618916
VIT_09s0002g06430	Metabolism.Primary metabolism.Carbohydrate metabolism.Monosaccharide metabolism.Pyruvate metabolism||Metabolism.Primary metabolism.Organic acid metabolism.Pyruvate fermentation||Response to stimulus.Stress response.Abiotic stress response.Oxidative stress response||	Lactoylglutathione lyase	E4_4_1_5	AT1G80160	0.00403024	2.90027	2.90804	-0.00777273
VIT_04s0023g03040	Metabolism.Primary metabolism.Carbohydrate metabolism.Monosaccharide metabolism.Pyruvate metabolism||Metabolism.Primary metabolism.Organic acid metabolism.Pyruvate fermentation||Response to stimulus.Stress response.Abiotic stress response.Oxidative stress response||	Lactoylglutathione lyase	E4_4_1_5	AT1G80160	0.000108392	9.40961	3.15521	6.2544
VIT_00s0220g00070	Metabolism.Primary metabolism.Carbohydrate metabolism.Polysaccharide metabolism.Starch and sucrose metabolism||Metabolism.Secondary metabolism.Terpenoid metabolism.Monoterpenoid metabolism.Monoterpenoid biosynthesis||Cellular process.Cellular component organization and biogenesis.Cell wall organization and biogenesis||Metabolism.Primary metabolism.Carbohydrate metabolism.Oligosaccharide metabolis…	Latex cyanogenic beta glucosidase	E3_2_1_21	AT5G36890	0.000474253	1.73098	1.05212	0.678865
VIT_16s0100g00290	Metabolism.Primary metabolism.Carbohydrate metabolism.Monosaccharide metabolism.Fructose and mannose metabolism||Metabolism.Primary metabolism.Organic acid metabolism.Tartaric acid biosynthesis||	L-idonate dehydrogenase	E1_1_1_14	AT5G51970	0.000563393	-1.13908	-0.469199	-0.669879
VIT_09s0002g02940	Metabolism.Primary metabolism.Carbohydrate metabolism.Monosaccharide metabolism.Inositol phosphate metabolism||Metabolism.Primary metabolism.Organic acid metabolism.Ascorbate and aldarate metabolism||	Myo-inositol oxygenase 1	E1_13_99_1	AT1G14520	0.000440756	1.73631	1.17136	0.564951
VIT_04s0008g00180	Metabolism.Primary metabolism.Carbohydrate metabolism.Monosaccharide metabolism.Pyruvate metabolism||Metabolism.Primary metabolism.Organic acid metabolism.Malic acid metabolism||	NADP-dependent malic enzyme	E1_1_1_39	AT1G79750	0.0099491	2.23885	0.808144	1.4307
VIT_09s0002g03620	Metabolism.Primary metabolism.Carbohydrate metabolism.Monosaccharide metabolism.Pyruvate metabolism||Metabolism.Primary metabolism.Organic acid metabolism.Malic acid metabolism||	NADP-dependent malic enzyme	E1_1_1_39	AT1G79750	0.00780415	1.57051	1.24581	0.324703
VIT_02s0012g02460	Metabolism.Primary metabolism.Carbohydrate metabolism.Monosaccharide metabolism.Pyruvate metabolism||Metabolism.Primary metabolism.Organic acid metabolism.Malic acid metabolism||	NADP-malic enzyme	E1_1_1_40	AT5G11670	0.0039241	3.67984	1.37275	2.30708
VIT_13s0074g00720	Metabolism.Primary metabolism.Carbohydrate metabolism.Monosaccharide metabolism.Galactose metabolism||Metabolism.Primary metabolism.Carbohydrate metabolism.Polysaccharide metabolism.Starch and sucrose metabolism.Sucrose catabolism||	Neutral/alkaline invertase	E3_2_1_26	AT5G22510	0.00681888	2.35682	0.839139	1.51768
VIT_01s0010g00600	Metabolism.Primary metabolism.Carbohydrate metabolism.Monosaccharide metabolism.Inositol phosphate metabolism||Signaling.Signaling pathway.Phosphatidylinositol Signaling||Signaling.Signaling pathway.Protein kinase||	Phosphatidylinositol 4-kinase type-II	K13711	AT2G03890	0.00806784	-1.4296	-1.68911	0.259515
VIT_08s0007g05240	Metabolism.Primary metabolism.Carbohydrate metabolism.Monosaccharide metabolism.Inositol phosphate metabolism||Signaling.Signaling pathway.Phosphatidylinositol Signaling||Cellular process.Cellular component organization and biogenesis.Cytoskeleton organization and biogenesis.Actin organization and biogenesis||Transport overview.Macromolecule transport.Protein transport.Protein coat||	Phosphatidylinositol-4-phosphate 5-kinase	E2_7_1_68	AT3G56960	0.00895831	-1.32898	-0.961575	-0.367406
VIT_19s0014g01390	Metabolism.Primary metabolism.Carbohydrate metabolism.Monosaccharide metabolism.Pyruvate metabolism||Metabolism.Primary metabolism.Carbon fixation||Metabolism.Primary metabolism.Generation of metabolite precursors and energy.Reductive carboxylate cycle||Signaling.Signaling pathway.Calcium sensors and Signaling||Metabolism.Primary metabolism.Carbohydrate metabolism.Glycolysis Gluconeogenesis||Meta…	Phosphoenolpyruvate carboxylase	E4_1_1_31	AT3G14940	0.00399722	-2.10442	-1.10854	-0.995881
VIT_14s0108g00540	Metabolism.Primary metabolism.Carbohydrate metabolism.Monosaccharide metabolism.Fructose and mannose metabolism||Metabolism.Primary metabolism.Carbohydrate metabolism.Glycolysis Gluconeogenesis||	Phosphofructokinase	E2_7_1_90	AT2G22480	0.00492879	3.33463	1.74905	1.58558
VIT_13s0067g00890	Metabolism.Primary metabolism.Carbohydrate metabolism.Monosaccharide metabolism.Inositol phosphate metabolism||Signaling.Hormone Signaling.ABA Signaling.ABA-mediated Signaling pathway||Signaling.Signaling pathway.Phosphatidylinositol Signaling||	Phosphoinositide-specific phospholipase C	E3_1_4_11	AT2G40116	0.00391606	7.15234	4.73257	2.41977
VIT_06s0004g05900	Metabolism.Primary metabolism.Carbohydrate metabolism.Glycolysis Gluconeogenesis||	Phosphopyruvate hydratase.	E4_2_1_11	AT2G29560	0.00220729	2.69723	1.30739	1.38985
VIT_14s0060g00420	Metabolism.Primary metabolism.Carbohydrate metabolism.Glycolysis Gluconeogenesis.Pyruvate decarboxylation.Pyruvate decarboxylation inhibition||Metabolism.Primary metabolism.Amino acid metabolism.Alanine and aspartate metabolism||Metabolism.Primary metabolism.Amino acid metabolism.Valine, leucine, and isoleucine metabolism.Valine, leucine, and isoleucine biosynthesis||Metabolism.Primary metabolism…	Pyruvate dehydrogenase kinase	E2_7_11_2	AT3G06483	0.00904134	4.80281	3.68906	1.11375
VIT_10s0071g01060	Metabolism.Primary metabolism.Carbohydrate metabolism.Glycolysis Gluconeogenesis.Glycolysis||Metabolism.Primary metabolism.Nucleobase, nucleoside, nucleotide, nucleic acid metabolism.Nucleotide metabolism.Purine metabolism||Metabolism.Primary metabolism.Carbohydrate metabolism.Monosaccharide metabolism.Pyruvate metabolism||Metabolism.Primary metabolism.Carbon fixation||	Pyruvate kinase	E2_7_1_40	AT5G08570	0.00180915	3.52657	2.63915	0.88742
VIT_00s0179g00350	Metabolism.Primary metabolism.Carbohydrate metabolism.Glycolysis Gluconeogenesis.Glycolysis||Metabolism.Primary metabolism.Nucleobase, nucleoside, nucleotide, nucleic acid metabolism.Nucleotide metabolism.Purine metabolism||Metabolism.Primary metabolism.Carbohydrate metabolism.Monosaccharide metabolism.Pyruvate metabolism||Metabolism.Primary metabolism.Carbon fixation||	Pyruvate kinase isozyme A, chloroplast precursor	E2_7_1_40	AT3G22960	0.002943	4.60157	2.8476	1.75397
VIT_14s0171g00130	Metabolism.Primary metabolism.Carbohydrate metabolism.Monosaccharide metabolism.Monosaccharide catabolism.Pentose-phosphate shunt||Metabolism.Primary metabolism.Carbohydrate metabolism.Monosaccharide metabolism.Pentose glucuronate interconversion||Metabolism.Primary metabolism.Carbon fixation||	Ribulose-phosphate 3-epimerase	E5_1_3_1	AT1G63290	0.00983559	-2.10278	-0.614615	-1.48817
VIT_16s0098g01780	Metabolism.Primary metabolism.Carbohydrate metabolism.Polysaccharide metabolism.Starch and sucrose metabolism.Starch biosynthesis catabolism.Starch biosynthesis||	Soluble starch synthase 1, chloroplast precursor	E2_4_1_11	AT5G24300	0.00610262	-1.56168	-1.58332	0.0216435
VIT_19s0015g01350	Metabolism.Primary metabolism.Carbohydrate metabolism.Monosaccharide metabolism.Galactose metabolism||Metabolism.Primary metabolism.Carbohydrate metabolism.Oligosaccharide metabolism.Raffinose metabolism||	Stachyose synthase precursor	E2_4_1_67	AT1G55740	0.00792181	0.951936	0.167474	0.784463
VIT_07s0005g00750	Metabolism.Primary metabolism.Carbohydrate metabolism.Polysaccharide metabolism.Starch and sucrose metabolism||	Sucrose synthase	E2_4_1_13	AT4G02280	0.00189541	2.60323	1.99522	0.608003
VIT_11s0016g00470	Metabolism.Primary metabolism.Carbohydrate metabolism.Polysaccharide metabolism.Starch and sucrose metabolism||	Sucrose synthase	E2_4_1_13	AT3G43190	0.00306459	2.66346	2.16204	0.501411
VIT_11s0118g00200	Metabolism.Primary metabolism.Carbohydrate metabolism.Polysaccharide metabolism.Starch and sucrose metabolism.Sucrose biosynthesis||	Sucrose-phosphate synthase	E2_4_1_14	AT5G20280	0.00193535	2.34761	1.3802	0.967414
VIT_18s0089g00410	Metabolism.Primary metabolism.Carbohydrate metabolism.Polysaccharide metabolism.Starch and sucrose metabolism.Sucrose biosynthesis||	Sucrose-phosphate synthase 1	E2_4_1_14	AT4G10120	0.000643778	-3.70319	-6.21255	2.50936
VIT_18s0075g00350	Metabolism.Primary metabolism.Carbohydrate metabolism.Polysaccharide metabolism.Starch and sucrose metabolism.Sucrose biosynthesis||	Sucrose-phosphate synthase isoform C	E2_4_1_14	AT4G10120	0.00576646	-1.79378	-1.51865	-0.275135
VIT_02s0154g00100	Metabolism.Primary metabolism.Carbohydrate metabolism.Monosaccharide metabolism.Monosaccharide catabolism.Pentose-phosphate shunt||	Transaldolase totaL2	E2_2_1_2	AT1G12230	0.00947738	2.32914	1.69847	0.630666
VIT_15s0046g01210	Metabolism.Primary metabolism.Carbohydrate metabolism.Polysaccharide metabolism.Starch and sucrose metabolism||	Arbutin synthase	E2_4_1_218	AT4G01070	0.00591844	1.49916	0.577842	0.921315
VIT_00s2563g00010	Metabolism.Primary metabolism.Carbohydrate metabolism.Polysaccharide metabolism.Starch and sucrose metabolism||	Glycogenin glucosyltransferase	E2_4_1_186		0.00668568	5.73999	4.59601	1.14397
VIT_15s0046g01190	Metabolism.Primary metabolism.Carbohydrate metabolism.Polysaccharide metabolism.Starch and sucrose metabolism||Metabolism.Secondary metabolism.Aromatic compound metabolism.Aromatic compound glysosylation||	Hydroquinone glucosyltransferase	E2_4_1_218	AT4G01070	0.00583082	1.93423	0.814033	1.12019
VIT_17s0000g08010	Metabolism.Primary metabolism.Carbohydrate metabolism.Polysaccharide metabolism.Starch and sucrose metabolism||Metabolism.Primary metabolism.Carbohydrate metabolism.Oligosaccharide metabolism.Trehalose metabolism||	Trehalose 6-phosphate synthase	E2_4_1_15	AT1G23870	0.00806504	1.39233	0.710905	0.681423
VIT_01s0026g00280	Metabolism.Primary metabolism.Carbohydrate metabolism.Polysaccharide metabolism.Starch and sucrose metabolism||Metabolism.Primary metabolism.Carbohydrate metabolism.Oligosaccharide metabolism.Trehalose metabolism||	Trehalose 6-phosphate synthase	E2_4_1_15	AT1G60140	0.00757058	2.13211	1.18658	0.945529
VIT_10s0003g01680	Metabolism.Primary metabolism.Carbohydrate metabolism.Polysaccharide metabolism.Starch and sucrose metabolism||Metabolism.Primary metabolism.Carbohydrate metabolism.Oligosaccharide metabolism.Trehalose metabolism||	Trehalose synthase	E2_4_1_15	AT1G06410	0.00141866	1.53337	1.95797	-0.424606
VIT_00s0233g00030	Metabolism.Primary metabolism.Carbohydrate metabolism.Polysaccharide metabolism.Starch and sucrose metabolism||Metabolism.Primary metabolism.Carbohydrate metabolism.Oligosaccharide metabolism.Trehalose metabolism||	Trehalose-6-phosphate phosphatase	E3_1_3_12	AT4G12430	0.00843055	-1.99905	-0.721878	-1.27717
VIT_00s0304g00080	Metabolism.Primary metabolism.Carbohydrate metabolism.Polysaccharide metabolism.Starch and sucrose metabolism||Metabolism.Primary metabolism.Carbohydrate metabolism.Oligosaccharide metabolism.Trehalose metabolism||	Trehalose-6-phosphate phosphatase	E3_1_3_12	AT5G65140	0.00364638	-0.981299	-0.301053	-0.680246
VIT_02s0154g00110	Metabolism.Primary metabolism.Carbohydrate metabolism.Polysaccharide metabolism.Starch and sucrose metabolism||Metabolism.Primary metabolism.Carbohydrate metabolism.Oligosaccharide metabolism.Trehalose metabolism||	Trehalose-6-phosphate phosphatase (AtTPPA)	E3_1_3_12	AT4G12430	1.25e-05	4.66905	2.75623	1.91282
VIT_00s0499g00040	Cellular process.Cellular component organization and biogenesis.Nucleus.Chromosome organization and biogenesis.Chromatin assembly||	Chromatin assembly factor-1 (FASCIATA1) (FAS1)		AT1G65470	0.000828829	2.91149	1.62578	1.28571
VIT_05s0020g04820	Cellular process.Cellular component organization and biogenesis.Nucleus.Chromosome organization and biogenesis.Chromatin assembly||	H1flk		AT1G04280	0.00292316	3.63159	2.61851	1.01308
VIT_05s0020g04840	Cellular process.Cellular component organization and biogenesis.Nucleus.Chromosome organization and biogenesis.Chromatin assembly||	H1flk, putative		AT1G04280	0.00577776	1.62907	1.40472	0.22435
VIT_14s0060g02360	Cellular process.Cellular component organization and biogenesis.Nucleus.Chromosome organization and biogenesis.Chromatin assembly||	Histone H2A.4 HTA12	H2A4	AT5G02560	0.000485783	4.19255	3.84213	0.350416
VIT_19s0014g05020	Cellular process.Cellular component organization and biogenesis.Nucleus.Chromosome organization and biogenesis.Chromatin assembly||	Histone H2A.6 HTA1	H2A6	AT5G54640	0.00013455	3.9051	2.66965	1.23545
VIT_06s0004g04300	Cellular process.Cellular component organization and biogenesis.Nucleus.Chromosome organization and biogenesis.Chromatin assembly||	Histone H2B		AT1G07790	0.00646323	1.17552	0.628097	0.547428
VIT_06s0004g04250	Cellular process.Cellular component organization and biogenesis.Nucleus.Chromosome organization and biogenesis.Chromatin assembly||	Histone H2B		AT5G59910	0.000319352	1.67259	1.3291	0.343498
VIT_13s0019g05370	Cellular process.Cellular component organization and biogenesis.Nucleus.Chromosome organization and biogenesis.Chromatin assembly||	Histone H2B		AT1G07790	0.000357949	4.10076	3.62408	0.476678
VIT_18s0072g00800	Cellular process.Cellular component organization and biogenesis.Nucleus.Chromosome organization and biogenesis.Chromatin assembly||	Histone H3		AT5G65360	0.00846303	-2.53452	-0.703822	-1.8307
VIT_13s0064g01340	Cellular process.Cellular component organization and biogenesis.Nucleus.Chromosome organization and biogenesis.Chromatin assembly||	Histone H3		AT5G65360	6.08e-05	4.35994	3.85563	0.504309
VIT_18s0001g13680	Cellular process.Cellular component organization and biogenesis.Nucleus.Chromosome organization and biogenesis.Chromatin assembly||	Histone H3		AT5G10980	6.48e-05	5.00693	4.09138	0.91555
VIT_13s0019g00760	Cellular process.Cellular component organization and biogenesis.Nucleus.Chromosome organization and biogenesis.Chromatin assembly||	Histone H4		AT5G59970	0.000210409	2.4601	0.649366	1.81073
VIT_08s0007g00040	Cellular process.Cellular component organization and biogenesis.Nucleus.Chromosome organization and biogenesis.Chromatin assembly||	Histone H4		AT5G59970	2.38e-05	3.19808	2.66536	0.532721
VIT_13s0067g03650	Cellular process.Cellular component organization and biogenesis.Nucleus.Chromosome organization and biogenesis.Chromatin assembly||	Histone H4		AT5G59970	0.00045095	7.59617	4.80554	2.79063
VIT_15s0046g02170	Metabolism.Primary metabolism.Coenzyme and prosthetic group metabolism.Pantothenate and CoA metabolism.Pantothenate and CoA biosynthesis||	3-methyl-2-oxobutanoate hydroxy-methyl-transferase	E2_1_2_11	AT2G46110	6.36e-05	3.93068	3.84419	0.0864832
VIT_19s0014g02170	Metabolism.Primary metabolism.Coenzyme and prosthetic group metabolism.Folate metabolism||	4-amino-4-deoxychorismate lyase	E4_1_3_38	AT5G57850	0.000235071	1.18543	0.839229	0.346199
VIT_09s0002g08460	Metabolism.Primary metabolism.Coenzyme and prosthetic group metabolism.Biotin metabolism||	8-amino-7-oxononanoate synthase	E2_3_1_47	AT5G04620	0.00264524	1.57069	0.845616	0.725076
VIT_18s0001g01830	Metabolism.Primary metabolism.Coenzyme and prosthetic group metabolism.Nicotinate and nicotinamide metabolism||	ATP-NAD kinase	E2_7_1_23	AT1G21640	0.0051671	1.65607	0.863271	0.792802
VIT_03s0017g02330	Metabolism.Primary metabolism.Cofactor metabolism.Tetrapyrrole metabolism||	Coproporphyrinogen III oxidase, chloroplast precursor	E1_3_3_3	AT1G03475	2.5e-05	9.22982	4.68949	4.54032
VIT_08s0058g00440	Metabolism.Primary metabolism.Cofactor metabolism.Tetrapyrrole metabolism||	ferritin	E1_16_3_1	AT5G01600	0.000404877	1.47187	1.33655	0.135328
VIT_08s0058g00430	Metabolism.Primary metabolism.Cofactor metabolism.Tetrapyrrole metabolism||	ferritin	E1_16_3_1	AT5G01600	0.00844223	2.02612	1.71911	0.307012
VIT_08s0007g05910	Metabolism.Primary metabolism.Coenzyme and prosthetic group metabolism.Folate metabolism||	folylpolyglutamate synthase	E6_3_2_17	AT3G10160	0.00034348	2.63319	1.80164	0.831541
VIT_19s0014g00980	Metabolism.Primary metabolism.Coenzyme and prosthetic group metabolism.Folate metabolism||	Gamma-glutamyl hydrolase precursor	E3_4_19_9	AT1G78680	0.00872816	-1.93029	-1.37154	-0.558743
VIT_01s0026g02630	Metabolism.Primary metabolism.Coenzyme and prosthetic group metabolism.Folate metabolism||	GTP cyclohydrolase I	E3_5_4_16	AT3G07270	0.00397547	2.07778	1.35782	0.719959
VIT_03s0017g00650	Metabolism.Primary metabolism.Coenzyme and prosthetic group metabolism.Riboflavin metabolism.Riboflavin biosynthesis||	GTP cyclohydrolase II	E3_5_4_25	AT5G64300	0.00400772	4.30355	0.913121	3.39043
VIT_01s0011g01110	Metabolism.Primary metabolism.Coenzyme and prosthetic group metabolism.Mo-Molybdopterin metabolism.Mo-Molybdopterin biosynthesis||Signaling.Hormone Signaling.ABA Signaling.ABA metabolism.ABA biosynthesis||	Molybdenum cofactor sulfurase		AT1G30910	0.00303425	1.84856	0.703674	1.14489
VIT_13s0156g00170	Metabolism.Primary metabolism.Coenzyme and prosthetic group metabolism.Folate metabolism||Metabolism.Primary metabolism.Coenzyme and prosthetic group metabolism.Mo-Molybdopterin metabolism.Mo-Molybdopterin biosynthesis||	Molybdopterin synthase (CNX2)	K03638	AT2G31955	0.00158653	7.35566	4.8375	2.51816
VIT_11s0052g00640	Metabolism.Primary metabolism.Cofactor metabolism.Iron-sulfur cluster metabolism.Iron-sulfur cluster assembly||Metabolism.Cellular metabolism.Nitrogen and sulfur metabolism.Nitrogen metabolism.Nitrogen assimilation||	Nitrogen fixation NifU		AT4G25910	0.00238381	2.64232	1.57449	1.06783
VIT_17s0000g08520	Metabolism.Primary metabolism.Coenzyme and prosthetic group metabolism.Pantothenate and CoA metabolism.Pantothenate and CoA biosynthesis||	Pantothenate kinase	E2_7_1_33	AT4G32180	0.0040679	1.32869	0.580377	0.748318
VIT_01s0127g00490	Metabolism.Primary metabolism.Coenzyme and prosthetic group metabolism.Pantothenate and CoA metabolism.Pantothenate and CoA biosynthesis||	Pantothenate kinase 2	E2_7_1_33	AT4G32180	0.00396185	4.18108	2.43936	1.74172
VIT_09s0002g04490	Metabolism.Primary metabolism.Coenzyme and prosthetic group metabolism.Pyridoxine metabolism||	PDX1 (pyridoxine biosynthesis 1.3)	K06215	AT3G16050	0.00926628	0.996832	0.496241	0.500591
VIT_13s0067g03260	Metabolism.Primary metabolism.Cofactor metabolism.Tetrapyrrole metabolism.Chlorophyll metabolism.Chlorophyll catabolism||	Pheophorbidase	E3_1_1_82	AT3G10870	0.00540745	3.20502	1.48379	1.72123
VIT_07s0005g03040	Metabolism.Primary metabolism.Coenzyme and prosthetic group metabolism.Nicotinate and nicotinamide metabolism||Metabolism.Primary metabolism.Nucleobase, nucleoside, nucleotide, nucleic acid metabolism.Nucleic acid metabolism.DNA metabolism.DNA recombination and repair.repair.Base excision repair||	Poly(ADP)-ribose polymerase	K10798	AT2G31320	0.00576253	1.89396	1.39356	0.500395
VIT_03s0038g00220	Metabolism.Primary metabolism.Coenzyme and prosthetic group metabolism.Riboflavin metabolism||Metabolism.Cellular metabolism.Phosphate metabolism||	Purple acid phosphatase 10 ATPAP10/PAP10	E3_1_3_2	AT2G16430	0.00936133	1.63595	0.238097	1.39785
VIT_14s0006g01660	Metabolism.Primary metabolism.Coenzyme and prosthetic group metabolism.Pyridoxine metabolism||	Pyridoxal kinase	E2_7_1_35	AT5G37850	0.00388462	1.99347	1.00411	0.989354
VIT_01s0137g00670	Metabolism.Primary metabolism.Coenzyme and prosthetic group metabolism.Nicotinate and nicotinamide metabolism.NAD biosynthesis||	Quinolinate synthase	K03517	AT1G67810	0.00811089	-4.41492	-3.68195	-0.732965
VIT_06s0004g03000	Metabolism.Primary metabolism.Coenzyme and prosthetic group metabolism.Pyridoxine metabolism||	SNO glutamine amidotransferase	K08681	AT5G60540	0.00956275	2.40949	1.52573	0.883767
VIT_19s0177g00140	Metabolism.Primary metabolism.Coenzyme and prosthetic group metabolism.Thiamine metabolism.Thiamine biosynthesis||	Thiazole biosynthetic enzyme, chloroplast (ARA6)	E2_5_1_3	AT5G54770	0.00512185	-3.12969	-2.17829	-0.951403
VIT_07s0129g00220	Cellular process.Cellular component organization and biogenesis.Cytoskeleton organization and biogenesis.Actin organization and biogenesis||	Actin binding formin homology 2	FH2	AT5G67470	0.000873412	0.965617	0.451496	0.514121
VIT_17s0000g05380	Cellular process.Cellular component organization and biogenesis.Cytoskeleton organization and biogenesis.Microtubule organization and biogenesis.Microtubule-driven movement||	Dynein light chain LC8-type	K10418	AT5G20110	0.00236065	1.10654	0.464815	0.641725
VIT_16s0022g00440	Cellular process.Cellular component organization and biogenesis.Cytoskeleton organization and biogenesis.Microtubule organization and biogenesis.Microtubule-driven movement||	Dynein light chain LC8-type	K10418	AT5G20110	0.00258947	1.18669	0.789109	0.397581
VIT_14s0060g02220	Cellular process.Cellular component organization and biogenesis.Cytoskeleton organization and biogenesis.Actin organization and biogenesis||	F-actin capping protein alpha subunit	K10364	AT3G05520	0.00656196	-1.97755	-1.30615	-0.671404
VIT_00s1365g00010	Cellular process.Cellular component organization and biogenesis.Cytoskeleton organization and biogenesis.Actin organization and biogenesis||	fimbrin 1	FIMBRIN1	AT5G48460	0.00546567	10.7644	5.75795	5.00649
VIT_01s0026g00950	Cellular process.Cellular component organization and biogenesis.Cytoskeleton organization and biogenesis.Actin organization and biogenesis||	formin 8	FH8	AT1G70140	0.00546082	-2.73198	-0.526228	-2.20575
VIT_08s0007g05340	Cellular process.Cellular component organization and biogenesis.Cytoskeleton organization and biogenesis.Microtubule organization and biogenesis.Microtubule-driven movement||	Kinesin motor protein	KMOTOR	AT3G10180	0.00229104	1.06033	-0.0737373	1.13407
VIT_06s0004g03810	Cellular process.Cellular component organization and biogenesis.Cytoskeleton organization and biogenesis.Microtubule organization and biogenesis.Microtubule-driven movement||	Kinesin motor protein	KMOTOR	AT3G45850	0.00247733	1.70039	1.171	0.529385
VIT_00s0218g00050	Cellular process.Cellular component organization and biogenesis.Cytoskeleton organization and biogenesis.Microtubule organization and biogenesis.Microtubule-driven movement||	Kinesin motor protein	KMOTOR	AT2G22610	0.00176376	7.32824	5.65957	1.66867
VIT_04s0044g02020	Cellular process.Cellular component organization and biogenesis.Cytoskeleton organization and biogenesis.Microtubule organization and biogenesis.Microtubule-driven movement||	Kinesin ZWI (ZWICHEL)	ZWICHEL	AT5G65930	0.000404327	3.14978	2.03615	1.11363
VIT_08s0040g02400	Cellular process.Cellular component organization and biogenesis.Cytoskeleton organization and biogenesis.Myosin-driven movement||	Myosin heavy chain	MYOSINHC		0.00198565	3.04597	1.72343	1.32254
VIT_16s0050g02420	Cellular process.Cellular component organization and biogenesis.Cytoskeleton organization and biogenesis.Myosin-driven movement||	Myosin heavy chain	K10352	AT5G53310	0.000368257	5.84966	5.4087	0.440961
VIT_07s0005g02970	Cellular process.Cellular component organization and biogenesis.Cytoskeleton organization and biogenesis.Actin organization and biogenesis.Actin-driven movement||	Myosin-like protein XIC	MYOSINXIC	AT1G08730	0.00371365	3.91407	1.80921	2.10486
VIT_13s0320g00070	Cellular process.Cellular component organization and biogenesis.Cytoskeleton organization and biogenesis.Actin organization and biogenesis.Actin-driven movement||	Myosin-like protein XIF	MYOSINXIF	AT2G31900	0.00884229	-2.06089	-1.64736	-0.413525
VIT_11s0016g01710	Cellular process.Cellular component organization and biogenesis.Cytoskeleton organization and biogenesis.Actin organization and biogenesis.Actin-driven movement||	Myosin-like protein XIK	MYOSINXIK	AT5G20490	0.00431119	1.93776	1.12814	0.809626
VIT_08s0040g00970	Cellular process.Cellular component organization and biogenesis.Cytoskeleton organization and biogenesis||	Plectin (myosin-like)	K10388	AT2G26770	0.00635745	1.57033	1.13495	0.435373
VIT_09s0002g03250	Cellular process.Cellular component organization and biogenesis.Cytoskeleton organization and biogenesis.Actin organization and biogenesis||	Profilin 4 (PRO4) (PFN4)	K05759	AT2G19770	0.002917	2.40661	1.76643	0.640183
VIT_18s0001g08300	Cellular process.Cellular component organization and biogenesis.Cytoskeleton organization and biogenesis.Microtubule organization and biogenesis||Cellular process.Cellular transport.Protein trafficking.Vesicle-mediated trafficking.Phagosome||	Tubulin alpha-6 chain	K07374	AT1G50020	0.006838	4.34627	2.64757	1.6987
VIT_02s0025g03540	Cellular process.Cellular component organization and biogenesis.Cytoskeleton organization and biogenesis.Microtubule organization and biogenesis||Cellular process.Cellular transport.Protein trafficking.Vesicle-mediated trafficking.Phagosome||	Tubulin beta-6 chain	K07375	AT5G12250	0.00796392	1.59453	0.474119	1.12041
VIT_00s0194g00110	Metabolism.Primary metabolism.Generation of metabolite precursors and energy.Glyoxylate and dicarboxylate metabolism||	4-nitrophenylphosphatase	E3_1_3_18	AT5G47760	0.00323338	6.67547	4.31412	2.36135
VIT_05s0020g02720	Metabolism.Primary metabolism.Generation of metabolite precursors and energy.Storage proteins||	7S globulin precursor, basic		AT1G03220	0.00706753	2.02254	1.25447	0.768077
VIT_11s0052g00620	Metabolism.Primary metabolism.Generation of metabolite precursors and energy.Electron transport.Respiratory-chain phosphorylation||Transport overview.Primary Active Transporters.P-P-bond hydrolysis-driven transporters.P-type ATPase (P-ATPase).Plasma membrane H+ ATPase||Metabolism.Primary metabolism.Generation of metabolite precursors and energy.Photosynthesis.Photosynthetic-chain phosphorylation|…	AHA2 (Arabidopsis H(+)-ATPase 2)	K01535	AT4G30190	0.0015488	3.02635	0.591214	2.43514
VIT_05s0077g00950	Metabolism.Primary metabolism.Generation of metabolite precursors and energy.Citric acid cycle||Metabolism.Primary metabolism.Generation of metabolite precursors and energy.Reductive carboxylate cycle||Metabolism.Primary metabolism.Generation of metabolite precursors and energy.Photosynthesis.Calvin cycle||	ATP citrate lyase a-subunit	E2_3_3_8	AT5G49460	0.00042605	1.78968	1.39577	0.393907
VIT_00s0332g00060	Metabolism.Primary metabolism.Generation of metabolite precursors and energy.Electron transport.Respiratory-chain phosphorylation||Metabolism.Primary metabolism.Generation of metabolite precursors and energy.Photosynthesis.Photosynthetic-chain phosphorylation||Transport overview.Primary Active Transporters.P-P-bond hydrolysis-driven transporters.H+ or Na+ trsloc F-t, V-t and A-t ATPase||Transport…	ATP synthase CF1 beta subunit	K02112	ATCG00480	0.000622211	7.59426	5.00748	2.58678
VIT_14s0060g00550	Metabolism.Primary metabolism.Generation of metabolite precursors and energy.Citric acid cycle||	ATP-citrate synthase	E4_1_3_6	AT1G09430	7.17e-05	4.94927	5.439	-0.489722
VIT_12s0142g00610	Metabolism.Primary metabolism.Generation of metabolite precursors and energy.Citric acid cycle||Metabolism.Primary metabolism.Generation of metabolite precursors and energy.Glyoxylate and dicarboxylate metabolism||	Citrate synthase, glyoxysomal precursor	E2_3_3_1	AT3G58750	1.07e-05	1.77668	1.42888	0.347808
VIT_12s0034g01910	Metabolism.Primary metabolism.Generation of metabolite precursors and energy.Storage proteins||	Cupin family protein			0.00242018	1.76529	0.691322	1.07397
VIT_03s0063g01460	Metabolism.Primary metabolism.Generation of metabolite precursors and energy.Photosynthesis.Photosynthetic-chain phosphorylation||Transport overview.Transmembrane Electron Carriers.Transmembrane 1-electron transfer carriers.Plant Photosystem I Supercomplex||Metabolism.Primary metabolism.Generation of metabolite precursors and energy.Electron transport||	Cytochrome b6f complex subunit (petM)	K02643	AT2G26500	1.45e-05	1.74932	1.07291	0.676405
VIT_01s0011g01850	Metabolism.Primary metabolism.Generation of metabolite precursors and energy.Photosynthesis.Photosynthetic-chain phosphorylation||Transport overview.Transmembrane Electron Carriers.Transmembrane 1-electron transfer carriers.Geobacter Nanowire Electron Transfer||Metabolism.Primary metabolism.Generation of metabolite precursors and energy.Electron transport||	Cytochrome c6 (ATC6)	K08906		0.00950516	10.8295	7.59676	3.23274
VIT_06s0080g00410	Metabolism.Primary metabolism.Generation of metabolite precursors and energy.Photosynthesis.Photosynthetic-chain phosphorylation||Metabolism.Primary metabolism.Generation of metabolite precursors and energy.Electron transport||	ferredoxin	K02639	AT2G27510	0.0039432	1.81911	1.91105	-0.091936
VIT_04s0008g01910	Metabolism.Primary metabolism.Generation of metabolite precursors and energy.Photosynthesis.Photosynthetic-chain phosphorylation||Metabolism.Primary metabolism.Generation of metabolite precursors and energy.Electron transport||	ferredoxin-related	K02639	AT1G02180	0.000830579	-3.182	-2.43909	-0.742916
VIT_14s0066g01320	Metabolism.Primary metabolism.Generation of metabolite precursors and energy.Glyoxylate and dicarboxylate metabolism||Metabolism.Cellular metabolism.Methane metabolism||	formate dehydrogenase (FDH)	E1_2_1_2	AT5G14780	0.000578997	6.63973	6.87657	-0.236843
VIT_12s0034g01900	Metabolism.Primary metabolism.Generation of metabolite precursors and energy.Storage proteins||	Globulin-like protein		AT1G07750	0.00421905	1.2171	0.795882	0.421214
VIT_12s0034g01930	Metabolism.Primary metabolism.Generation of metabolite precursors and energy.Storage proteins||	Globulin-like protein		AT1G07750	0.00731157	2.82027	1.28939	1.53088
VIT_02s0025g04730	Metabolism.Primary metabolism.Generation of metabolite precursors and energy.Glyoxylate and dicarboxylate metabolism||	Glyoxylate reductase	E1_1_1_26	AT1G12550	0.00478067	-0.571382	-1.70908	1.1377
VIT_09s0002g00130	Metabolism.Primary metabolism.Generation of metabolite precursors and energy.Electron transport.Respiratory-chain phosphorylation||Transport overview.Primary Active Transporters.P-P-bond hydrolysis-driven transporters.P-type ATPase (P-ATPase).Plasma membrane H+ ATPase||Transport overview.Ion transport.Cation transport.Proton transport||	H(+)-ATPase AHA10 (autoinhibited H(+)-ATPase isoform 10)	K01535	AT1G17260	0.000698919	3.0238	1.79826	1.22554
VIT_04s0008g02460	Metabolism.Primary metabolism.Generation of metabolite precursors and energy.Electron transport.Respiratory-chain phosphorylation||Transport overview.Primary Active Transporters.P-P-bond hydrolysis-driven transporters.P-type ATPase (P-ATPase).Plasma membrane H+ ATPase||Transport overview.Ion transport.Cation transport.Proton transport||	H+-transporting ATPase, Plasma membrane	K01535	AT2G24520	0.000978158	5.06166	2.26384	2.79783
VIT_02s0025g03520	Metabolism.Primary metabolism.Generation of metabolite precursors and energy.Glyoxylate and dicarboxylate metabolism||	Haloacid dehalogenase hydrolase	E3_1_3_18	AT4G11570	0.00303647	-0.852399	-3.34441	2.49201
VIT_07s0005g02420	Metabolism.Primary metabolism.Generation of metabolite precursors and energy.Glyoxylate and dicarboxylate metabolism||	Haloacid dehalogenase hydrolase	E3_1_3_18	AT3G62040	0.00317157	1.01575	0.374345	0.641405
VIT_05s0020g03190	Metabolism.Primary metabolism.Generation of metabolite precursors and energy.Glyoxylate and dicarboxylate metabolism||	Haloacid dehalogenase hydrolase	E3_1_3_18	AT2G32150	0.00923774	2.32495	1.60022	0.724727
VIT_14s0108g00870	Metabolism.Primary metabolism.Generation of metabolite precursors and energy.Citric acid cycle||Metabolism.Primary metabolism.Carbohydrate metabolism.Monosaccharide metabolism.Pyruvate metabolism||Metabolism.Primary metabolism.Generation of metabolite precursors and energy.Glyoxylate and dicarboxylate metabolism||Metabolism.Primary metabolism.Carbon fixation||Metabolism.Primary metabolism.Generat…	Malate dehydrogenase precursor	E1_1_1_37	AT3G47520	0.00188761	5.91164	2.7131	3.19854
VIT_11s0052g00880	Metabolism.Primary metabolism.Generation of metabolite precursors and energy.Photosynthesis||Metabolism.Cellular metabolism.Oxidation reduction.Cytochrome P450 oxidoreductase||	NADPH-cytochrome P450 oxydoreductase isoform 3	E1_6_2_4	AT4G30210	0.00626181	3.70261	2.76826	0.934344
VIT_03s0063g00370	Metabolism.Cellular metabolism.Nitrogen and sulfur metabolism.Nitrogen metabolism.Nitrogen assimilation||	Nitrite reductase	E1_7_7_1	AT2G15620	0.00532575	1.49894	0.713594	0.785344
VIT_18s0001g10870	Metabolism.Primary metabolism.Generation of metabolite precursors and energy.Storage proteins||	Patatin		AT2G26560	0.00257111	2.10318	0.314956	1.78822
VIT_13s0019g04200	Metabolism.Primary metabolism.Generation of metabolite precursors and energy.Storage proteins||	Patatin		AT3G54950	0.00406955	1.37755	0.791856	0.585698
VIT_18s0001g10910	Metabolism.Primary metabolism.Generation of metabolite precursors and energy.Storage proteins||	Patatin		AT2G26560	0.00460402	3.58456	1.22657	2.35799
VIT_18s0001g09110	Metabolism.Primary metabolism.Generation of metabolite precursors and energy.Photosynthesis.Photosystem II||Transport overview.Primary Active Transporters.Light absorption-driven transporters.Photosynthetic Reaction Center||	Photosystem II PsbC protein	K02705	AT5G43190	0.00307616	1.27225	0.653478	0.618769
VIT_02s0025g02410	Metabolism.Primary metabolism.Generation of metabolite precursors and energy.Photosynthesis.Photosynthetic-chain phosphorylation||Transport overview.Macromolecule transport.Protein transport.Thylakoid targeting pathway||Metabolism.Primary metabolism.Generation of metabolite precursors and energy.Electron transport||	Plastocyanin domain-containing protein	K02638	AT1G64640	0.0068722	2.22384	1.57376	0.650075
VIT_07s0151g00260	Metabolism.Primary metabolism.Generation of metabolite precursors and energy.Electron transport.Respiratory-chain phosphorylation||Transport overview.Primary Active Transporters.Oxidoreduction-driven transporters.Proton-translocating NADH Dehydrogenase||	Quinone-oxidoreductase, Chloroplast	K03956	AT4G13010	0.000106574	1.39732	0.118496	1.27882
VIT_07s0151g00200	Metabolism.Primary metabolism.Generation of metabolite precursors and energy.Electron transport.Respiratory-chain phosphorylation||Transport overview.Primary Active Transporters.Oxidoreduction-driven transporters.Proton-translocating NADH Dehydrogenase||	Quinone-oxidoreductase, Chloroplast	K03956	AT4G13010	0.0005912	3.02585	2.52948	0.496366
VIT_10s0003g05420	Metabolism.Primary metabolism.Generation of metabolite precursors and energy.Glyoxylate and dicarboxylate metabolism||	S-2-hydroxy-acid oxidase, peroxisomal	E1_1_3_15	AT2G34790	0.00153339	6.48208	4.79451	1.68757
VIT_18s0001g06750	Metabolism.Primary metabolism.Generation of metabolite precursors and energy.Storage proteins||	Steroleosin-B		AT4G10020	0.00972497	-3.40871	-2.71927	-0.68944
VIT_07s0031g01530	Metabolism.Primary metabolism.Generation of metabolite precursors and energy.Photosynthesis.Antenna proteins||	Stress enhanced protein 2 (SEP2)		AT2G21970	0.00422664	1.92026	2.17694	-0.25668
VIT_11s0118g00350	Metabolism.Primary metabolism.Generation of metabolite precursors and energy.Electron transport.Respiratory-chain phosphorylation||Transport overview.Primary Active Transporters.P-P-bond hydrolysis-driven transporters.H+translocating Pyrophosphatase||Transport overview.Ion transport.Cation transport.Proton transport.Vacuolar proton transport||	Vacuolar pyrophosphatase	K01507	AT1G15690	0.000811937	2.1089	1.63639	0.472504
VIT_04s0008g02580	Metabolism.Primary metabolism.Generation of metabolite precursors and energy.Electron transport.Respiratory-chain phosphorylation||Transport overview.Primary Active Transporters.P-P-bond hydrolysis-driven transporters.H+ or Na+ trsloc F-t, V-t and A-t ATPase||Transport overview.Ion transport.Cation transport.Proton transport||Cellular process.Cellular transport.Protein trafficking.Vesicle-mediate…	V-type H+-transporting ATPase subunit A	K02145	AT1G78900	0.00251368	1.84087	1.27817	0.562701
VIT_09s0054g00890	Metabolism.Primary metabolism.Generation of metabolite precursors and energy.Electron transport.Respiratory-chain phosphorylation||Transport overview.Primary Active Transporters.P-P-bond hydrolysis-driven transporters.H+ or Na+ trsloc F-t, V-t and A-t ATPase||Transport overview.Ion transport.Cation transport.Proton transport||Cellular process.Cellular transport.Protein trafficking.Vesicle-mediate…	V-type H+-transporting ATPase subunit A	K02145	AT1G78900	0.00478213	3.27692	1.59466	1.68226
VIT_13s0175g00190	Metabolism.Primary metabolism.Generation of metabolite precursors and energy.Electron transport.Respiratory-chain phosphorylation||Transport overview.Primary Active Transporters.P-P-bond hydrolysis-driven transporters.H+ or Na+ trsloc F-t, V-t and A-t ATPase||Transport overview.Ion transport.Cation transport.Proton transport||Cellular process.Cellular transport.Protein trafficking.Vesicle-mediate…	V-type H+-transporting ATPase subunit I	K02154		0.00159418	6.62118	5.17056	1.45063
VIT_05s0077g02020	Metabolism.Cellular metabolism.Epoxide hydrolase family||Response to stimulus.Stress response.Biotic stress response||	Epoxide hydrolase	E3_3_2_10	AT4G02340	0.0088897	0.998089	0.34592	0.652169
VIT_16s0098g01700	Metabolism.Cellular metabolism.Epoxide hydrolase family||Response to stimulus.Stress response.Biotic stress response||	Epoxide hydrolase	E3_3_2_10	AT5G53050	0.00200982	5.05252	3.78241	1.27011
VIT_04s0023g02610	Metabolism.Cellular metabolism.Epoxide hydrolase family||Response to stimulus.Stress response.Biotic stress response||	Epoxide hydrolase 2	E3_3_2_10	AT3G51000	0.0062345	2.00201	2.40013	-0.398123
VIT_12s0028g03200	Metabolism.Secondary metabolism.Primary amino acids derivated metabolism.Glucosinolate metabolism||	Rooty/superroot1	K11819	AT5G36160	0.0017274	1.87352	1.45695	0.416573
VIT_12s0028g03260	Metabolism.Secondary metabolism.Primary amino acids derivated metabolism.Glucosinolate metabolism||	Rooty/superroot1	K11819	AT2G20610	0.0027212	7.53661	3.73137	3.80524
VIT_18s0001g02770	Metabolism.Primary metabolism.Carbohydrate metabolism.Oligosaccharide metabolism.N-Glycan metabolism.N-Glycan catabolism||	Alpha-L-fucosidase 2 precursor	E3_2_1_51	AT3G26430	0.00660688	0.995145	0.898756	0.0963893
VIT_14s0128g00520	Metabolism.Primary metabolism.Carbohydrate metabolism.Oligosaccharide metabolism.N-Glycan metabolism.N-Glycan catabolism||	Alpha-L-fucosidase 2 precursor	E3_2_1_51	AT3G26430	0.00219004	5.52662	4.06292	1.4637
VIT_17s0000g00290	Metabolism.Primary metabolism.Carbohydrate metabolism.Oligosaccharide metabolism.N-Glycan metabolism.N-Glycan catabolism||	Alpha-mannosidase precursor lysosomal	E3_2_1_24	AT5G13980	0.00329284	-2.81921	-1.85101	-0.968198
VIT_14s0006g01790	Metabolism.Primary metabolism.Carbohydrate metabolism.Oligosaccharide metabolism.N-Glycan metabolism.N-Glycan catabolism||	Beta-mannosidase	E3_2_1_25	AT3G18080	0.00543645	-3.51013	-2.26388	-1.24625
VIT_08s0007g08120	Metabolism.Primary metabolism.Carbohydrate metabolism.Oligosaccharide metabolism.Glycan metabolism.Glycan structures-biosynthesis1||	Exostosin	K02366	AT3G57630	0.000761352	1.17884	0.902046	0.276798
VIT_17s0000g00120	Metabolism.Primary metabolism.Carbohydrate metabolism.Oligosaccharide metabolism.Glycan metabolism.Glycan structures-biosynthesis1||	Exostosin	K02366	AT5G61840	0.00157067	5.51204	3.76817	1.74387
VIT_05s0062g00960	Metabolism.Primary metabolism.Carbohydrate metabolism.Oligosaccharide metabolism.Glycan metabolism.Glycan structures-biosynthesis1||	Exostosin (Xyloglucan galactosyltransferase KATAMARI 1)	K02366	AT2G20370	0.00340024	2.58049	1.30683	1.27367
VIT_00s0341g00040	Metabolism.Primary metabolism.Carbohydrate metabolism.Oligosaccharide metabolism.Glycan metabolism.Glycan structures-biosynthesis1||	Exostosin family protein	K02366	AT4G16745	0.000607621	0.721278	1.21662	-0.495338
VIT_06s0061g00560	Metabolism.Primary metabolism.Carbohydrate metabolism.Oligosaccharide metabolism.Glycan metabolism.Glycan structures-biosynthesis1||	Exostosin FRA8 (Fragile fiber8)	K02366	AT2G28110	0.0011298	1.0311	1.65066	-0.61956
VIT_12s0059g01380	Metabolism.Primary metabolism.Organic acid metabolism.Propanoate metabolism||Signaling.Hormone Signaling.Ethylene Signaling.Ethylene-mediated Signaling pathway||Signaling.Hormone Signaling.Ethylene Signaling.Ethylene metabolism.Ethylene biosynthesis||	1-aminocyclopropane-1-carboxylate oxidase 1	E1_14_17_4	AT1G05010	0.000893382	2.55083	2.44863	0.102202
VIT_11s0016g02380	Metabolism.Primary metabolism.Organic acid metabolism.Propanoate metabolism||Signaling.Hormone Signaling.Ethylene Signaling.Ethylene-mediated Signaling pathway||Signaling.Hormone Signaling.Ethylene Signaling.Ethylene metabolism.Ethylene biosynthesis||	1-aminocyclopropane-1-carboxylate oxidase 2	E1_14_17_4	AT2G19590	0.0065229	-1.29333	-0.900475	-0.392857
VIT_05s0049g00430	Metabolism.Primary metabolism.Organic acid metabolism.Propanoate metabolism||Signaling.Hormone Signaling.Ethylene Signaling.Ethylene-mediated Signaling pathway||Signaling.Hormone Signaling.Ethylene Signaling.Ethylene metabolism.Ethylene biosynthesis||	1-aminocyclopropane-1-carboxylate oxidase homolog 1	E1_14_17_4	AT1G06620	0.00322681	-1.01175	-0.636271	-0.375476
VIT_02s0025g00360	Metabolism.Primary metabolism.Organic acid metabolism.Propanoate metabolism||Signaling.Hormone Signaling.Ethylene Signaling.Ethylene-mediated Signaling pathway||Signaling.Hormone Signaling.Ethylene Signaling.Ethylene metabolism.Ethylene biosynthesis||	1-aminocyclopropane-1-carboxylate synthase	E4_4_1_14	AT4G11280	0.000665179	-4.61336	-3.3704	-1.24296
VIT_18s0001g03300	Metabolism.Primary metabolism.Organic acid metabolism.Propanoate metabolism||Signaling.Hormone Signaling.Ethylene Signaling.Ethylene-mediated Signaling pathway||Signaling.Hormone Signaling.Ethylene Signaling.Ethylene metabolism.Ethylene biosynthesis||	1-aminocyclopropane-1-carboxylate synthase	E4_4_1_14	AT1G77670	0.00399306	2.74808	1.25444	1.49364
VIT_06s0004g01430	Signaling.Hormone Signaling.ABA Signaling.ABA metabolism.ABA biosynthesis||	ABA glucosidase	ABAGLC	AT5G42260	0.0015421	-0.972449	-0.19509	-0.777359
VIT_15s0046g02220	Metabolism.Primary metabolism.Organic acid metabolism.Propanoate metabolism||Signaling.Hormone Signaling.Ethylene Signaling.Ethylene-mediated Signaling pathway||Signaling.Hormone Signaling.Ethylene Signaling.Ethylene metabolism.Ethylene biosynthesis||	ACC synthase	E4_4_1_14	AT3G61510	0.00127676	4.59642	1.36305	3.23337
VIT_06s0009g00770	Signaling.Hormone Signaling.Auxin Signaling.Auxin metabolism||Metabolism||	Aldehyde oxidase 1	E1_2_3_7	AT2G27150	0.00249487	3.13371	1.44278	1.69093
VIT_17s0053g00990	Signaling.Hormone Signaling.Auxin Signaling.Auxin-mediated Signaling pathway||Cellular process.Cell growth and death.Cell growth||	Alpha-expansin 1 precursor	EXPA1	AT1G26770	0.00772293	-4.06431	-4.12117	0.0568633
VIT_08s0007g00440	Signaling.Hormone Signaling.Auxin Signaling.Auxin-mediated Signaling pathway||Cellular process.Cell growth and death.Cell growth||	Alpha-expansin 6 precursor	EXPA6	AT2G28950	0.00386055	-3.25609	-2.88605	-0.370041
VIT_02s0033g01400	Signaling.Hormone Signaling.ABA Signaling.ABA-mediated Signaling pathway||Cellular process.Cellular homeostasis.Cell redox homeostasis||	Alternative oxidase 1a, (AOX1A)	AOX1A	AT3G22360	0.00184848	5.49827	3.31463	2.18364
VIT_07s0005g00820	Signaling.Hormone Signaling.Ethylene Signaling.Ethylene-mediated Signaling pathway||Regulation overview.Regulation of gene expression.Regulation of transcription.Transcription factor.AP2 family transcription factor.ERF subfamily transcription factor||	AP2-like ethylene-responsive transcription factor	AP2_3	AT2G47520	0.00308578	1.11204	1.91674	-0.804701
VIT_04s0044g01880	Signaling.Hormone Signaling.Auxin Signaling.Auxin transport||Transport overview.Electrochemical Potential-driven Transporters.Porters.Auxin Efflux Carrier||	Auxin Efflux Carrier	AUXEFF	AT1G76520	0.000963481	1.01342	-0.117446	1.13086
VIT_05s0020g00190	Signaling.Hormone Signaling.Auxin Signaling.Auxin-mediated Signaling pathway||Regulation overview.Regulation of gene expression.Regulation of transcription.Transcription factor.ARF family transcription factor||	Auxin response factor 2	ARF2_6		0.00246987	1.55642	0.986143	0.570279
VIT_01s0244g00150	Signaling.Hormone Signaling.Auxin Signaling.Auxin-mediated Signaling pathway||Regulation overview.Regulation of gene expression.Regulation of transcription.Transcription factor.ARF family transcription factor||	Auxin response factor 2	ARF2_2	AT5G62000	0.00223763	2.50486	1.38201	1.12286
VIT_01s0146g00180	Signaling.Hormone Signaling.Auxin Signaling.Auxin-mediated Signaling pathway||Signaling.Hormone Signaling.Auxin Signaling.Auxin responsive||	Auxin responsive SAUR protein	SAUR		0.00420857	-0.886557	-0.978954	0.0923976
VIT_03s0038g01310	Signaling.Hormone Signaling.Auxin Signaling.Auxin-mediated Signaling pathway||Signaling.Hormone Signaling.Auxin Signaling.Auxin responsive||	Auxin responsive SAUR protein	SAUR	AT4G38840	0.00147534	1.74112	0.661087	1.08004
VIT_17s0000g02420	Signaling.Hormone Signaling.Auxin Signaling.Auxin transport||Transport overview.Electrochemical Potential-driven Transporters.Porters.Auxin Efflux Carrier||	Auxin transport protein (PIN3)	PIN3	AT1G73590	0.00984922	-3.32341	-4.89271	1.5693
VIT_18s0086g00410	Signaling.Hormone Signaling.Auxin Signaling.Auxin-mediated Signaling pathway||	Auxin-binding protein ABP19	ABP19	AT5G20630	0.00674034	2.58646	0.552434	2.03402
VIT_13s0064g01510	Unknown||	Auxin-independent growth promoter		AT2G44500	0.000212834	3.78749	3.78924	-0.00175687
VIT_14s0030g02310	Signaling.Hormone Signaling.Auxin Signaling.Auxin-mediated Signaling pathway||Regulation overview.Regulation of gene expression.Regulation of transcription.Transcription factor.AUXIAA family transcription factor||	Auxin-induced protein 22D	IAA22D_4	AT5G43700	0.00156791	-2.8689	-2.92831	0.059405
VIT_15s0048g02860	Signaling.Hormone Signaling.Auxin Signaling.Auxin-mediated Signaling pathway||Signaling.Hormone Signaling.Auxin Signaling.Auxin responsive||	Auxin-responsive SAUR29	SAUR29	AT2G46690	0.00488386	-2.3232	-2.23864	-0.0845619
VIT_16s0098g01150	Signaling.Hormone Signaling.Auxin Signaling.Auxin-mediated Signaling pathway||Signaling.Hormone Signaling.Auxin Signaling.Auxin responsive||	Auxin-responsive SAUR29	SAUR29	AT2G46690	0.00579033	1.12415	0.821708	0.302438
VIT_11s0016g00520	Signaling.Hormone Signaling.Auxin Signaling.Auxin-mediated Signaling pathway||	Auxin-responsive SAUR38	SAUR38	AT5G20810	0.00495981	-1.31531	-0.978216	-0.337092
VIT_04s0023g03230	Signaling.Hormone Signaling.Auxin Signaling.Auxin-mediated Signaling pathway||Signaling.Hormone Signaling.Auxin Signaling.Auxin responsive||	Auxin-responsive SAUR9	SAUR9	AT4G34760	0.00531683	3.45262	2.2529	1.19973
VIT_11s0016g04810	Signaling.Hormone Signaling.Brassinosteroid Signaling.Brassinosteroid metabolism.Brassinosteroid biosynthesis||Metabolism.Primary metabolism.Lipid metabolism.Steroid metabolism||Signaling.Hormone Signaling.Brassinosteroid Signaling.Brassinosteroid metabolism.Brassinosteroid catabolism||	BAS1 (PHYB activation tagged suppressor 1)	CYP734A1	AT2G26710	0.00784842	1.50032	-0.0237742	1.52409
VIT_15s0021g02700	Signaling.Hormone Signaling.Auxin Signaling.Auxin-mediated Signaling pathway||Cellular process.Cellular component organization and biogenesis.Cell wall organization and biogenesis.Cell wall metabolism.Cell wall modification||	Beta-expansin (EXPB4)	EXPB4	AT1G65680	0.00225421	-1.62858	-1.14941	-0.47917
VIT_12s0121g00300	Signaling.Hormone Signaling.Brassinosteroid Signaling.Brassinosteroid-mediated Signaling pathway||Response to stimulus.Stress response.Biotic stress response.Plant-pathogen interaction||	Brassinosteroid insensitive 1-associated receptor kinase 1	BAK1	AT4G33430	0.000503799	2.29609	1.74174	0.554349
VIT_18s0072g00170	Signaling.Hormone Signaling.Brassinosteroid Signaling.Brassinosteroid-mediated Signaling pathway||Response to stimulus.Stress response.Biotic stress response.Plant-pathogen interaction||	BRI1 (brassinosteroid insensitive 1)	BRI1	AT5G42440	0.00201202	6.31218	4.10192	2.21026
VIT_12s0035g01840	Signaling.Hormone Signaling.Auxin Signaling.Auxin-mediated Signaling pathway||	CAND1 (Cullin-associated and neddylation dissociated, hemivenata)	CAND1	AT2G02560	0.00300769	-1.39883	-1.31251	-0.0863264
VIT_13s0019g02910	Signaling.Hormone Signaling.Cytokinin Signaling.Cytokinin metabolism.Cytokinin inactivation by glycosylation||	Cis-zeatin O-beta-D-glucosyltransferase	E2_4_1_215	AT1G22400	0.000638488	-1.15347	-1.00034	-0.153123
VIT_13s0019g02990	Signaling.Hormone Signaling.Cytokinin Signaling.Cytokinin metabolism.Cytokinin inactivation by glycosylation||	Cis-zeatin O-beta-D-glucosyltransferase	E2_4_1_215	AT1G22360	0.00570365	4.7572	3.81258	0.94463
VIT_13s0067g02130	Signaling.Hormone Signaling.ABA Signaling.ABA-mediated Signaling pathway||Response to stimulus.Stress response.Abiotic stress response.Drought stress response||	Dehydration-induced protein (ERD15)	ERD15		0.000472616	4.7287	4.77421	-0.0455125
VIT_18s0076g00200	Signaling.Hormone Signaling.Gibberellic acid Signaling.Gibberellic acid-mediated Signaling pathway||Regulation overview.Regulation of gene expression.Regulation of transcription.Transcription factor.GRAS family transcription factor||	DELLA protein RGL2 (RGA-like protein 2)	RGL2_1	AT3G03450	0.00207045	-0.959486	-0.567012	-0.392475
VIT_05s0049g00330	Signaling.Hormone Signaling.Ethylene Signaling.Ethylene-mediated Signaling pathway||Metabolism.Cellular metabolism.Oxidation reduction.2OG-Fe(II) oxygenase superfamily||	E8 protein	E8	AT1G06620	0.00287937	10.6644	8.24375	2.42063
VIT_13s0156g00120	Signaling.Signaling pathway.Calcium sensors and Signaling||	EF hand		AT2G44310	0.00790945	-1.92253	-1.30007	-0.622462
VIT_08s0056g01270	Signaling.Hormone Signaling.Ethylene Signaling.Ethylene-mediated Signaling pathway||	EGY1 (Ethylene-dependent gravitropism-deficient and yellow-green 1)	EGY1	AT5G35220	0.00108615	2.01455	1.19615	0.818394
VIT_12s0134g00550	Signaling.Hormone Signaling.Cytokinin Signaling.Cytokinin metabolism.Cytokinin biosynthesis||Transport overview.Electrochemical Potential-driven Transporters.Porters.Equilibrative Nucleoside Transporter||Signaling.Hormone Signaling.Cytokinin Signaling.Cytokinin transport||Transport overview.Macromolecule transport.Nucleotide transport||	Equilibrative nucleoside transporter (ENT3)	ENT3	AT4G05120	0.00608239	1.08066	0.588344	0.492315
VIT_05s0077g01860	Signaling.Hormone Signaling.Ethylene Signaling.Ethylene-mediated Signaling pathway||Regulation overview.Regulation of gene expression.Regulation of transcription.Transcription factor.AP2 family transcription factor.ERF subfamily transcription factor||	ERF (ethylene response factor) sub B-2	RAP2_3	AT3G16770	0.000572319	2.37438	1.74377	0.630612
VIT_10s0003g00130	Signaling.Hormone Signaling.Ethylene Signaling.Ethylene-mediated Signaling pathway||Regulation overview.Regulation of gene expression.Regulation of transcription.Transcription factor.AP2 family transcription factor||Signaling.Hormone Signaling.Ethylene Signaling.Ethylene responsive||	ERF Domain protein 12	ERF12_2		0.00549085	1.75464	0.745597	1.00905
VIT_19s0090g01080	Signaling.Hormone Signaling.Ethylene Signaling.Ethylene-mediated Signaling pathway||Regulation overview.Regulation of gene expression.Regulation of transcription.Transcription factor.AP2 family transcription factor||Signaling.Hormone Signaling.Ethylene Signaling.Ethylene responsive||	ERF/AP2 transcription factor sub B-1(ATERF-3)	ERF3_1	AT1G50640	0.00813591	1.67598	1.19662	0.479361
VIT_07s0141g00690	Signaling.Hormone Signaling.Ethylene Signaling.Ethylene-mediated Signaling pathway||Regulation overview.Regulation of gene expression.Regulation of transcription.Transcription factor.AP2 family transcription factor||Signaling.Hormone Signaling.Ethylene Signaling.Ethylene responsive||	ERF/AP2 transcription factor sub B-1(ATERF-3)	ERF3_2	AT1G50640	0.00509088	6.4699	3.25622	3.21368
VIT_10s0003g00580	Signaling.Hormone Signaling.Ethylene Signaling.Ethylene-mediated Signaling pathway||Signaling.Hormone Signaling.Jasmonate salicylate signaling.Jasmonate Signaling.Jasmonate-mediated Signaling pathway||Regulation overview.Regulation of gene expression.Regulation of transcription.Transcription factor.AP2 family transcription factor||Signaling.Hormone Signaling.Ethylene Signaling.Ethylene responsive…	ERF/AP2 transcription factor sub B-3 (ATERF-2)	ERF1_5	AT5G47220	0.000241773	2.8404	2.85712	-0.016727
VIT_07s0005g00870	Signaling.Hormone Signaling.Ethylene Signaling.Ethylene-mediated Signaling pathway||Signaling.Hormone Signaling.Jasmonate salicylate signaling.Jasmonate Signaling.Jasmonate-mediated Signaling pathway||Response to stimulus.Stress response.Abiotic stress response||	Erg-1	ERG1	AT5G64260	0.00190632	-1.23226	-0.425561	-0.806702
VIT_18s0001g06030	Signaling.Hormone Signaling.Ethylene Signaling.Ethylene-mediated Signaling pathway||Signaling.Hormone Signaling.Jasmonate salicylate signaling.Jasmonate Signaling.Jasmonate-mediated Signaling pathway||Response to stimulus.Stress response.Abiotic stress response||	Erg-1	ERG1	AT5G64260	0.00474951	7.6701	4.43287	3.23723
VIT_07s0005g00850	Signaling.Hormone Signaling.Ethylene Signaling.Ethylene-mediated Signaling pathway||	ERS type ethylene receptor	ERS	AT2G40940	0.00300167	2.00285	1.98987	0.0129811
VIT_05s0049g00090	Signaling.Hormone Signaling.Ethylene Signaling.Ethylene-mediated Signaling pathway||	Ethylene receptor (ETR2)	ETR2	AT3G23150	0.00689313	2.45806	2.36266	0.0953975
VIT_05s0049g00490	Signaling.Hormone Signaling.Ethylene Signaling.Ethylene-mediated Signaling pathway||Regulation overview.Regulation of gene expression.Regulation of transcription.Transcription factor.AP2 family transcription factor||	Ethylene response factor ERF14	ERF14_2		0.00348425	1.5178	-0.0191467	1.53694
VIT_02s0234g00130	Signaling.Hormone Signaling.Ethylene Signaling.Ethylene-mediated Signaling pathway||Signaling.Hormone Signaling.Jasmonate salicylate signaling.Jasmonate Signaling.Jasmonate-mediated Signaling pathway||Regulation overview.Regulation of gene expression.Regulation of transcription.Transcription factor.AP2 family transcription factor||	Ethylene responsive element binding factor 1	ERF1_9		0.00383013	-1.0669	-0.36033	-0.706569
VIT_15s0021g01630	Signaling.Hormone Signaling.Ethylene Signaling.Ethylene-mediated Signaling pathway||Regulation overview.Regulation of gene expression.Regulation of transcription.Transcription factor.AP2 family transcription factor||	Ethylene responsive element binding factor 2	ERF2_1	AT1G48480	0.00736525	7.84895	4.37567	3.47329
VIT_06s0004g01610	Signaling.Hormone Signaling.Ethylene Signaling.Ethylene-mediated Signaling pathway||Regulation overview.Regulation of gene expression.Regulation of transcription.Transcription factor.EIL family transcription factor||	Ethylene-insensitive33 (EIL3)	EIL3	AT1G73730	0.00331822	1.35289	0.145133	1.20775
VIT_16s0013g00890	Signaling.Hormone Signaling.Ethylene Signaling.Ethylene-mediated Signaling pathway||Regulation overview.Regulation of gene expression.Regulation of transcription.Transcription factor.AP2 family transcription factor.ERF subfamily transcription factor||	Ethylene-responsive element binding factor	ERF1A	AT2G44840	0.00323993	1.18736	0.736962	0.450399
VIT_12s0059g01460	Signaling.Hormone Signaling.Ethylene Signaling.Ethylene-mediated Signaling pathway||Regulation overview.Regulation of gene expression.Regulation of transcription.Transcription factor.AP2 family transcription factor.ERF subfamily transcription factor||	Ethylene-responsive element-binding factor 3	ERF3_3	AT1G50640	0.00456403	1.1319	0.796416	0.335488
VIT_10s0003g00140	Signaling.Hormone Signaling.Ethylene Signaling.Ethylene-mediated Signaling pathway||Regulation overview.Regulation of gene expression.Regulation of transcription.Transcription factor.AP2 family transcription factor.ERF subfamily transcription factor||	Ethylene-responsive transcription factor 9	ERF9_2	AT5G44210	0.000394398	1.08104	1.39951	-0.318469
VIT_07s0031g01980	Signaling.Hormone Signaling.ABA Signaling.ABA-mediated Signaling pathway||Signaling.Hormone Signaling.Ethylene Signaling.Ethylene-mediated Signaling pathway||Regulation overview.Regulation of gene expression.Regulation of transcription.Transcription factor.AP2 family transcription factor||	Ethylene-responsive transcription factor aba repressor 1 abr1/erf111	ABR1	AT5G64750	0.00821342	-1.33163	-0.893796	-0.437831
VIT_09s0002g09140	Signaling.Hormone Signaling.Ethylene Signaling.Ethylene-mediated Signaling pathway||Regulation overview.Regulation of gene expression.Regulation of transcription.Transcription factor.AP2 family transcription factor.ERF subfamily transcription factor||	Ethylene-responsive transcription factor ERF003	ERF003_3	AT5G25190	0.00109432	6.84698	3.6786	3.16837
VIT_18s0001g10150	Signaling.Hormone Signaling.Ethylene Signaling.Ethylene-mediated Signaling pathway||Regulation overview.Regulation of gene expression.Regulation of transcription.Transcription factor.C2H2 family transcription factor||Regulation overview.Regulation of gene expression.Regulation of transcription.Transcription factor.AP2 family transcription factor.ERF subfamily transcription factor||	Ethylene-responsive transcription factor ERF011	ERF011	AT5G52010	0.00135195	4.49087	3.04134	1.44954
VIT_07s0005g03220	Signaling.Hormone Signaling.Ethylene Signaling.Ethylene-mediated Signaling pathway||Regulation overview.Regulation of gene expression.Regulation of transcription.Transcription factor.AP2 family transcription factor.ERF subfamily transcription factor||	Ethylene-responsive transcription factor ERF098	ERF098_1	AT3G23230	0.000189228	2.52007	2.35155	0.168517
VIT_14s0068g01040	Signaling.Hormone Signaling.Ethylene Signaling.Ethylene-mediated Signaling pathway||Regulation overview.Regulation of gene expression.Regulation of transcription.Transcription factor.AP2 family transcription factor.ERF subfamily transcription factor||	Ethylene-responsive transcription factor ERF113	ERF113	AT5G07310	0.00727737	-1.00678	-0.464759	-0.54202
VIT_01s0150g00120	Signaling.Hormone Signaling.Ethylene Signaling.Ethylene-mediated Signaling pathway||Regulation overview.Regulation of gene expression.Regulation of transcription.Transcription factor.AP2 family transcription factor.ERF subfamily transcription factor||	Ethylene-responsive transcription factor ERF114	ERF114_2	AT5G61890	0.00787427	1.33774	0.997091	0.340648
VIT_17s0000g00200	Signaling.Hormone Signaling.Ethylene Signaling.Ethylene-mediated Signaling pathway||Regulation overview.Regulation of gene expression.Regulation of transcription.Transcription factor.AP2 family transcription factor.ERF subfamily transcription factor||	Ethylene-responsive transcription factor ERF114	ERF114_1	AT5G61890	0.0011775	7.69802	5.29825	2.39977
VIT_18s0072g00260	Signaling.Hormone Signaling.Ethylene Signaling.Ethylene-mediated Signaling pathway||Regulation overview.Regulation of gene expression.Regulation of transcription.Transcription factor.AP2 family transcription factor||	Ethylene-responsive transcription factor related to APETALA2 6	RAP2_6		0.00329237	0.871028	1.43666	-0.565637
VIT_07s0005g02310	Signaling.Hormone Signaling.Auxin Signaling.Auxin-mediated Signaling pathway||Cellular process.Cell growth and death.Cell growth||	Expansin EXPA17	EXPA17	AT4G01630	0.000155646	-4.00047	-4.174	0.173522
VIT_08s0007g05860	Signaling.Hormone Signaling.Gibberellic acid Signaling.Gibberellic acid-mediated Signaling pathway||Diverse functions.Gene family with diverse functions.GASA family||	GASA like	GASAL	AT1G74670	0.00230019	-3.22045	-2.53609	-0.684359
VIT_14s0108g00740	Signaling.Hormone Signaling.Gibberellic acid Signaling.Gibberellic acid-mediated Signaling pathway||Diverse functions.Gene family with diverse functions.GASA family||	GASA4	GASA4	AT5G15230	0.00687317	-2.87636	-3.14348	0.267118
VIT_15s0048g01390	Signaling.Hormone Signaling.Gibberellic acid Signaling.Gibberellic acid-mediated Signaling pathway||	Gibberellin receptor GID1L3	GID1C		0.00146925	1.33688	0.882619	0.454257
VIT_15s0048g01350	Signaling.Hormone Signaling.Gibberellic acid Signaling.Gibberellic acid-mediated Signaling pathway||	Gibberellin receptor GID1L3	GID1C		0.00758369	3.64294	0.997358	2.64559
VIT_18s0001g14270	Signaling.Hormone Signaling.Gibberellic acid Signaling.Gibberellic acid-mediated Signaling pathway||Diverse functions.Gene family with diverse functions.GASA family||	Gibberellin-regulated protein 1 (GASA1)	GASA1	AT1G75750	0.00145007	2.71178	0.756917	1.95486
VIT_00s0322g00020	Signaling.Hormone Signaling||	HHP4 (heptahelical protein 4)		AT4G37680	0.00373438	-1.56509	-0.211982	-1.35311
VIT_17s0000g01080	Signaling.Hormone Signaling.ABA Signaling.ABA-mediated Signaling pathway||	HVA22E (HVA22-like protein E)	HVA22E		0.00277409	-2.18584	-1.08848	-1.09737
VIT_05s0049g01970	Signaling.Hormone Signaling.Auxin Signaling.Auxin-mediated Signaling pathway||Regulation overview.Regulation of gene expression.Regulation of transcription.Transcription factor.AUXIAA family transcription factor||	IAA13	IAA13	AT2G33310	0.000383595	-1.13105	-2.15366	1.02261
VIT_14s0081g00010	Signaling.Hormone Signaling.Auxin Signaling.Auxin-mediated Signaling pathway||Regulation overview.Regulation of gene expression.Regulation of transcription.Transcription factor.AUXIAA family transcription factor||	IAA16	IAA16_1	AT3G04730	0.00469832	-1.92289	-2.39747	0.474581
VIT_11s0016g04490	Signaling.Hormone Signaling.Auxin Signaling.Auxin-mediated Signaling pathway||Regulation overview.Regulation of gene expression.Regulation of transcription.Transcription factor.AUXIAA family transcription factor||	IAA16	IAA16_3	AT3G23050	0.00212412	1.09342	1.31835	-0.224933
VIT_01s0026g00820	Signaling.Hormone Signaling.Auxin Signaling.Auxin metabolism.Auxin activation by conjugation hydrolysis||	IAA-amino acid hydrolase 1 (ILR1)	K01463	AT1G51760	0.00687799	-1.7794	-5.18217	3.40277
VIT_11s0016g02700	Signaling.Hormone Signaling.Auxin Signaling.Auxin metabolism.Auxin activation by conjugation hydrolysis||	IAA-amino acid hydrolase 2 (ILL2)	ILL2	AT1G51760	0.00543998	1.91289	0.549457	1.36343
VIT_18s0001g02570	Signaling.Hormone Signaling.Auxin Signaling.Auxin metabolism.Auxin activation by conjugation hydrolysis||	IAA-amino acid hydrolase 6	IAR6	AT1G44350	0.00145682	3.98396	3.61646	0.367496
VIT_01s0011g02790	Signaling.Hormone Signaling.Ethylene Signaling.Ethylene-mediated Signaling pathway||Signaling.Signaling pathway.Signaling molecules.Signaling peptide.Ligand peptide||	IDA (inflorescence deficient in abscission)	IDA		0.00736155	-2.2539	-1.554	-0.699901
VIT_03s0180g00280	Signaling.Hormone Signaling.Auxin Signaling.Auxin metabolism.Auxin inactivation by conjugation||	Indole-3-acetate beta-glucosyltransferase	E2_4_1_121	AT2G23260	0.00256099	0.897358	-0.289601	1.18696
VIT_06s0004g07230	Signaling.Hormone Signaling.Auxin Signaling.Auxin metabolism.Auxin inactivation by conjugation||	Indole-3-acetate beta-glucosyltransferase	E2_4_1_121	AT2G30140	0.00483653	3.43371	1.68964	1.74407
VIT_03s0180g00320	Signaling.Hormone Signaling.Auxin Signaling.Auxin metabolism.Auxin inactivation by conjugation||	Indole-3-acetate beta-glucosyltransferase	E2_4_1_121	AT4G15480	0.00127761	8.1861	4.70899	3.4771
VIT_07s0129g00660	Signaling.Hormone Signaling.Auxin Signaling.Auxin metabolism.Auxin inactivation by conjugation||	Indole-3-acetic acid-amido synthetase GH3.2	AUXINBIOSYNTHESIS_GH3	AT2G14960	0.00366546	2.82883	1.06467	1.76416
VIT_03s0091g00310	Signaling.Hormone Signaling.Auxin Signaling.Auxin metabolism.Auxin inactivation by conjugation||	Indole-3-acetic acid-amido synthetase GH3.8	AUXINBIOSYNTHESIS_GH3	AT2G14960	0.00277895	3.65155	2.07396	1.57759
VIT_10s0003g03790	Signaling.Hormone Signaling.Jasmonate salicylate signaling.Jasmonate Signaling.Jasmonate-mediated Signaling pathway||Regulation overview.Regulation of gene expression.Regulation of transcription.Transcription factor.ZIM family transcription factor||Regulation overview.Regulation of gene expression.Regulation of transcription.Transcription factor.JAZ family transcription factor||	Jasmonate ZIM domain-containing protein 8	JAZ8_2	AT1G30135	0.00395555	3.70407	0.852049	2.85202
VIT_09s0002g00890	Signaling.Hormone Signaling.Jasmonate salicylate signaling.Jasmonate Signaling.Jasmonate-mediated Signaling pathway||Regulation overview.Regulation of gene expression.Regulation of transcription.Transcription factor.ZIM family transcription factor||Regulation overview.Regulation of gene expression.Regulation of transcription.Transcription factor.JAZ family transcription factor||	Jasmonate ZIM-domain protein 1	JAZ1_2	AT1G19180	0.00311391	2.44782	1.09493	1.35289
VIT_11s0016g00710	Signaling.Hormone Signaling.Jasmonate salicylate signaling.Jasmonate Signaling.Jasmonate-mediated Signaling pathway||Regulation overview.Regulation of gene expression.Regulation of transcription.Transcription factor.ZIM family transcription factor||Regulation overview.Regulation of gene expression.Regulation of transcription.Transcription factor.JAZ family transcription factor||	Jasmonate ZIM-domain protein 1	JAZ1_1	AT1G19180	0.00573268	2.82495	1.48053	1.34442
VIT_17s0000g01970	Signaling.Hormone Signaling.Ethylene Signaling.Ethylene-mediated Signaling pathway||Response to stimulus.Stress response.Biotic stress response.Plant-pathogen interaction||Signaling.Signaling pathway.Protein kinase.MAPK cascade||	MKK9	MKK9	AT1G73500	0.000175113	4.105	3.38245	0.722543
VIT_11s0016g04080	Signaling.Hormone Signaling.Ethylene Signaling.Ethylene-mediated Signaling pathway||Regulation overview.Regulation of gene expression.Regulation of transcription.Transcription factor.MBF||Response to stimulus.Stress response||Regulation overview.Regulation of gene expression.Regulation of transcription.Transcriptional co-activation||	Multiprotein-bridging factor 1c MBF1C	MBF1C_1	AT3G24500	0.00182518	1.18393	0.715734	0.468198
VIT_02s0012g01320	Signaling.Hormone Signaling.Jasmonate salicylate signaling.Jasmonate Signaling.Jasmonate-mediated Signaling pathway||Response to stimulus.Stress response.Biotic stress response.Plant-pathogen interaction||Regulation overview.Regulation of gene expression.Regulation of transcription.Transcription factor.bHLH family transcription factor||	MYC jasmonic acid 3	MYC2_1	AT1G32640	0.00416729	1.24324	0.481509	0.761729
VIT_08s0007g00180	Signaling.Hormone Signaling.Jasmonate salicylate signaling.Jasmonate Signaling.Jasmonate-mediated Signaling pathway||Regulation overview.Regulation of gene expression.Regulation of transcription.Transcription factor.C2C2-DOF family transcription factor||	OBP3 (OBF-binding protein 3)	OBP3_1	AT3G55370	0.00418701	4.08918	1.96374	2.12545
VIT_18s0001g06950	Signaling.Hormone Signaling.Cytokinin Signaling.Cytokinin metabolism.Cytokinin biosynthesis||Transport overview.Electrochemical Potential-driven Transporters.Porters.Drug/Metabolite Transporter.Plant Organocation Permease||Signaling.Hormone Signaling.Cytokinin Signaling.Cytokinin transport||Transport overview.Macromolecule transport.Nucleotide transport||	Purine permease 1 (PUP1)	PUP1	AT1G28230	0.00387107	6.06259	4.23552	1.82707
VIT_01s0137g00460	Signaling.Hormone Signaling.Auxin Signaling.Auxin transport||	RGLG2 (ring Domain LIGASE2)	RGLG2	AT5G14420	0.000131203	3.97398	1.19192	2.78207
VIT_14s0066g00290	Signaling.Hormone Signaling.Auxin Signaling.Auxin transport||	RGLG2 (ring Domain LIGASE2)	RGLG2	AT5G14420	0.000883377	7.58024	5.15913	2.4211
VIT_00s0586g00030	Unknown||	Stem-specific protein TSJT1		AT4G27450	5.69e-05	-1.46746	-0.896127	-0.571329
VIT_19s0014g03130	Unknown||	Stem-specific protein TSJT1		AT4G27450	0.0039065	-1.42427	-0.88616	-0.538108
VIT_13s0067g00660	Signaling.Hormone Signaling.Brassinosteroid Signaling.Brassinosteroid metabolism.Brassinosteroid biosynthesis||Metabolism.Primary metabolism.Lipid metabolism.Steroid metabolism||	Steroid 23-alpha-hydroxylase	K09588	AT5G05690	0.00790755	-1.6307	-1.45903	-0.171665
VIT_13s0067g01730	Signaling.Hormone Signaling.Brassinosteroid Signaling.Brassinosteroid metabolism.Brassinosteroid biosynthesis||Metabolism.Primary metabolism.Lipid metabolism.Steroid metabolism||	Steroid 5alpha-reductase	K09591	AT5G16010	0.00218359	-0.993743	-0.435693	-0.558049
VIT_01s0146g00480	Signaling.Hormone Signaling.Jasmonate salicylate signaling.Jasmonate Signaling.Jasmonate-mediated Signaling pathway||Regulation overview.Regulation of gene expression.Regulation of transcription.Transcription factor.ZIM family transcription factor||Regulation overview.Regulation of gene expression.Regulation of transcription.Transcription factor.JAZ family transcription factor||	TIFY 9 (Jasmonate ZIM domain-containing protein 10)	JAZ10	AT5G13220	0.00532606	-1.89636	-0.807853	-1.0885
VIT_04s0008g06390	Signaling.Hormone Signaling.Auxin Signaling.Auxin-mediated Signaling pathway||Regulation overview.Regulation of gene expression.Regulation of transcription.Transcriptional co-repression||	TPR1 (topless-related 1)	TPR1	AT1G80490	0.00342614	1.67698	1.17893	0.498057
VIT_04s0008g06380	Signaling.Hormone Signaling.Auxin Signaling.Auxin-mediated Signaling pathway||Regulation overview.Regulation of gene expression.Regulation of transcription.Transcriptional co-repression||	TPR1 (topless-related 1)	TPR1	AT1G80490	0.00863079	2.2324	1.2709	0.961498
VIT_04s0008g06400	Signaling.Hormone Signaling.Auxin Signaling.Auxin-mediated Signaling pathway||Regulation overview.Regulation of gene expression.Regulation of transcription.Transcriptional co-repression||	TPR1 (topless-related 1)	TPR1	AT1G80490	0.00245503	4.52096	2.3655	2.15546
VIT_05s0049g00180	Metabolism.Secondary metabolism.Iba metabolism||	IBR10 (indole-3-butyric acid response 10); catalytic/ dodecenoyl-CoA delta-isomerase [Arabidopsis thaliana]	E5_3_3_8		0.00821247	1.80031	1.46007	0.340243
VIT_18s0041g02040	Metabolism.Primary metabolism.Lipid metabolism.Fatty acid metabolism.Alpha-linolenic acid metabolism||Metabolism.Primary metabolism.Lipid metabolism.Fatty acid metabolism.Oxylipin biosynthesis||Signaling.Hormone Signaling.Jasmonate salicylate signaling.Jasmonate Signaling.Jasmonate metabolism.Jasmonate biosynthesis||	12-oxophytodienoate reductase	E1_3_1_42	AT1G76680	0.00765743	2.02491	0.467123	1.55779
VIT_18s0041g02010	Metabolism.Primary metabolism.Lipid metabolism.Fatty acid metabolism.Alpha-linolenic acid metabolism||Metabolism.Primary metabolism.Lipid metabolism.Fatty acid metabolism.Oxylipin biosynthesis||Signaling.Hormone Signaling.Jasmonate salicylate signaling.Jasmonate Signaling.Jasmonate metabolism.Jasmonate biosynthesis||	12-oxophytodienoate reductase 1	E1_3_1_42	AT1G76680	0.00276443	2.21064	0.41807	1.79257
VIT_18s0041g02070	Metabolism.Primary metabolism.Lipid metabolism.Fatty acid metabolism.Alpha-linolenic acid metabolism||Metabolism.Primary metabolism.Lipid metabolism.Fatty acid metabolism.Oxylipin biosynthesis||Signaling.Hormone Signaling.Jasmonate salicylate signaling.Jasmonate Signaling.Jasmonate metabolism.Jasmonate biosynthesis||	12-oxophytodienoate reductase 1	E1_3_1_42	AT1G76680	0.00209492	4.65977	0.95373	3.70604
VIT_18s0041g02050	Metabolism.Primary metabolism.Lipid metabolism.Fatty acid metabolism.Alpha-linolenic acid metabolism||Metabolism.Primary metabolism.Lipid metabolism.Fatty acid metabolism.Oxylipin biosynthesis||Signaling.Hormone Signaling.Jasmonate salicylate signaling.Jasmonate Signaling.Jasmonate metabolism.Jasmonate biosynthesis||	12-oxophytodienoate reductase 1	E1_3_1_42	AT1G76680	0.00538559	4.80038	1.22578	3.5746
VIT_18s0041g02020	Metabolism.Primary metabolism.Lipid metabolism.Fatty acid metabolism.Alpha-linolenic acid metabolism||Metabolism.Primary metabolism.Lipid metabolism.Fatty acid metabolism.Oxylipin biosynthesis||Signaling.Hormone Signaling.Jasmonate salicylate signaling.Jasmonate Signaling.Jasmonate metabolism.Jasmonate biosynthesis||	12-oxophytodienoate reductase 2	E1_3_1_42	AT1G76690	0.00434616	-1.54983	-0.701126	-0.848706
VIT_18s0041g02060	Metabolism.Primary metabolism.Lipid metabolism.Fatty acid metabolism.Alpha-linolenic acid metabolism||Metabolism.Primary metabolism.Lipid metabolism.Fatty acid metabolism.Oxylipin biosynthesis||Signaling.Hormone Signaling.Jasmonate salicylate signaling.Jasmonate Signaling.Jasmonate metabolism.Jasmonate biosynthesis||	12-oxophytodienoate reductase 2	E1_3_1_42	AT1G76690	0.00626241	3.66063	-0.134463	3.79509
VIT_18s0041g02260	Metabolism.Primary metabolism.Lipid metabolism.Fatty acid metabolism.Alpha-linolenic acid metabolism||Metabolism.Primary metabolism.Lipid metabolism.Fatty acid metabolism.Oxylipin biosynthesis||Signaling.Hormone Signaling.Jasmonate salicylate signaling.Jasmonate Signaling.Jasmonate metabolism.Jasmonate biosynthesis||	12-oxophytodienoate reductase 2	E1_3_1_42	AT1G76690	2.65e-05	2.27148	0.241124	2.03035
VIT_18s0122g01170	Metabolism.Primary metabolism.Lipid metabolism.Fatty acid metabolism.Alpha-linolenic acid metabolism||Metabolism.Primary metabolism.Lipid metabolism.Fatty acid metabolism.Oxylipin biosynthesis||Signaling.Hormone Signaling.Jasmonate salicylate signaling.Jasmonate Signaling.Jasmonate metabolism.Jasmonate biosynthesis||	12-oxophytodienoate reductase 2	E1_3_1_42	AT1G76690	0.00450267	1.98051	0.711725	1.26879
VIT_18s0122g01160	Metabolism.Primary metabolism.Lipid metabolism.Fatty acid metabolism.Alpha-linolenic acid metabolism||Metabolism.Primary metabolism.Lipid metabolism.Fatty acid metabolism.Oxylipin biosynthesis||Signaling.Hormone Signaling.Jasmonate salicylate signaling.Jasmonate Signaling.Jasmonate metabolism.Jasmonate biosynthesis||	12-oxophytodienoate reductase 2	E1_3_1_42	AT1G76690	0.00657179	2.32218	1.14184	1.18034
VIT_18s0041g02080	Metabolism.Primary metabolism.Lipid metabolism.Fatty acid metabolism.Alpha-linolenic acid metabolism||Metabolism.Primary metabolism.Lipid metabolism.Fatty acid metabolism.Oxylipin biosynthesis||Signaling.Hormone Signaling.Jasmonate salicylate signaling.Jasmonate Signaling.Jasmonate metabolism.Jasmonate biosynthesis||	12-oxophytodienoate reductase 2	E1_3_1_42	AT1G76690	0.00254397	4.38672	3.04755	1.33917
VIT_19s0090g00330	Metabolism.Primary metabolism.Lipid metabolism.Glycerolipid metabolism.Glycerophospholipid metabolism.Glycerophospholipid biosynthesis||Metabolism.Primary metabolism.Lipid metabolism.Ether lipid metabolism||	1-acyl-sn-glycerol-3-phosphate acyltransferase	E2_3_1_51		0.00141177	-2.10409	-1.28935	-0.814749
VIT_00s0218g00110	Metabolism.Primary metabolism.Lipid metabolism.Steroid metabolism.Steroid biosynthesis||Metabolism.Secondary metabolism.Terpenoid metabolism.Terpenoid biosynthesis||	1-deoxy-D-xylulose-5-phosphate synthase, chloroplast precursor	E2_2_1_7	AT4G15560	0.00549485	11.2054	4.41782	6.78758
VIT_13s0064g00440	Metabolism.Primary metabolism.Lipid metabolism.Steroid metabolism.Steroid biosynthesis.Sterol biosynthesis||Signaling.Hormone Signaling.Auxin Signaling.Auxin transport||	24-sterol C-methyltransferase	E2_1_1_41	AT5G13710	0.00173946	-1.22453	-1.17058	-0.0539545
VIT_06s0004g02100	Metabolism.Primary metabolism.Lipid metabolism.Steroid metabolism.Steroid biosynthesis||Metabolism.Secondary metabolism.Terpenoid metabolism.Terpenoid biosynthesis||	3-beta-hydroxysteroid-delta-isomerase	E5_3_3_5	AT1G20050	0.00348629	0.816127	-0.676359	1.49249
VIT_05s0051g00720	Metabolism.Primary metabolism.Lipid metabolism.Fatty acid metabolism.Fatty acid biosynthesis.Fatty acid elongation||Metabolism.Primary metabolism.Lipid metabolism.Fatty acid metabolism.Fatty acid catabolism.Fatty acid beta-oxidation||Metabolism.Primary metabolism.Amino acid metabolism.Valine, leucine, and isoleucine metabolism.Valine, leucine, and isoleucine catabolism||Metabolism.Primary metabol…	3-ketoacyl-CoA thiolase PED1	K07513	AT2G33150	0.00618579	1.29348	0.688659	0.604826
VIT_08s0007g07520	Metabolism.Primary metabolism.Lipid metabolism.Fatty acid metabolism.Fatty acid biosynthesis.Unsaturated fatty acid biosynthesis||Metabolism.Cellular metabolism.Oxidation reduction||	3-oxoacyl-[acyl-carrier-protein] reductase, chloroplast	E1_1_1_100	AT4G13180	0.00215513	2.75003	1.00187	1.74816
VIT_08s0040g01190	Metabolism.Primary metabolism.Lipid metabolism.Fatty acid metabolism.Fatty acid biosynthesis.Unsaturated fatty acid biosynthesis||Metabolism.Cellular metabolism.Oxidation reduction||	3-oxoacyl-reductase, chloroplast precursor	E1_1_1_100	AT3G55290	0.00244061	2.25856	1.75026	0.508307
VIT_05s0077g01260	Metabolism.Primary metabolism.Lipid metabolism.Fatty acid metabolism||Transport overview.Group translocators.Acyl CoA ligase-coupled transporters.Proposed Fatty Acid Transporter||	Acyl-activating enzyme 7	E6_2_1_3	AT3G16910	5.06e-05	2.25594	2.81275	-0.556813
VIT_03s0063g01880	Metabolism.Primary metabolism.Lipid metabolism.Fatty acid metabolism||Cellular process.Cellular component organization and biogenesis.Organelle organization and biogenesis.Peroxisome organization and biogenesis||Transport overview.Group translocators.Acyl CoA ligase-coupled transporters.Proposed Fatty Acid Transporter||	Acyl-CoA synthetase long-chain member 2	E6_2_1_3_LACS2	AT1G49430	0.000307588	-2.63827	-1.96369	-0.674574
VIT_12s0057g01270	Metabolism.Primary metabolism.Lipid metabolism.Fatty acid metabolism||Cellular process.Cellular component organization and biogenesis.Organelle organization and biogenesis.Peroxisome organization and biogenesis||Transport overview.Group translocators.Acyl CoA ligase-coupled transporters.Proposed Fatty Acid Transporter||	Acyl-CoA synthetase long-chain member 8	E6_2_1_3_LACS8	AT2G04350	0.00907016	10.2025	7.06794	3.13453
VIT_01s0010g01730	Metabolism.Primary metabolism.Lipid metabolism.Glycerolipid metabolism||Metabolism.Primary metabolism.Carbohydrate metabolism.Carbohydrate oxidation reduction||	Aldose reductase	E1_1_1_21	AT2G37790	0.0011689	1.93101	0.928472	1.00254
VIT_01s0010g01720	Metabolism.Primary metabolism.Lipid metabolism.Glycerolipid metabolism||Metabolism.Primary metabolism.Carbohydrate metabolism.Carbohydrate oxidation reduction||	Aldose reductase	E1_1_1_21	AT2G37790	0.00596554	3.27206	1.73491	1.53715
VIT_14s0066g01670	Metabolism.Primary metabolism.Lipid metabolism.Fatty acid metabolism.Alpha-linolenic acid metabolism||	Alpha-dioxygenase	K10529	AT3G01420	0.00160343	8.44858	6.36607	2.08251
VIT_03s0063g01820	Metabolism.Primary metabolism.Lipid metabolism.Fatty acid metabolism.Alpha-linolenic acid metabolism||	AOS (allene oxide synthase)	E4_2_1_92	AT5G42650	0.000951542	-3.17714	-2.90218	-0.274967
VIT_03s0063g01830	Metabolism.Primary metabolism.Lipid metabolism.Fatty acid metabolism.Alpha-linolenic acid metabolism||	AOS (allene oxide synthase)	E4_2_1_92	AT5G42650	0.00317785	1.56951	0.624668	0.94484
VIT_02s0025g02830	Metabolism.Primary metabolism.Lipid metabolism.Sphingolipid metabolism.Glycosphingolipid metabolism.Glycosphingolipid biosynthesis||Metabolism.Primary metabolism.Carbohydrate metabolism.Oligosaccharide metabolism||	Beta-1,3-galactosyltransferase sqv-2	K07820	AT1G32930	0.00941597	-1.62429	-3.19356	1.56928
VIT_16s0050g02460	Metabolism.Primary metabolism.Lipid metabolism.Sphingolipid metabolism.Glycosphingolipid metabolism.Glycosphingolipid biosynthesis||Metabolism.Primary metabolism.Carbohydrate metabolism.Oligosaccharide metabolism||	Beta-1,3-galactosyltransferase sqv-2	K07820	AT5G53340	0.00715492	8.13014	4.56317	3.56697
VIT_04s0008g04710	Metabolism.Primary metabolism.Lipid metabolism.Fatty acid metabolism.Fatty acid biosynthesis||	Beta-ketoacyl-CoA synthase	E2_3_1_41	AT2G26640	0.00748583	-1.16274	-1.05904	-0.103706
VIT_11s0016g04700	Metabolism.Primary metabolism.Lipid metabolism.Fatty acid metabolism.Fatty acid biosynthesis||	Beta-ketoacyl-CoA synthase	E2_3_1_41	AT2G26640	0.00483529	1.62605	0.656035	0.970014
VIT_03s0063g02640	Metabolism.Primary metabolism.Lipid metabolism.Fatty acid metabolism.Fatty acid biosynthesis||	Beta-ketoacyl-CoA synthase	E2_3_1_41	AT1G19440	0.000483222	1.61203	0.88999	0.722042
VIT_01s0010g01200	Metabolism.Primary metabolism.Lipid metabolism.Steroid metabolism.Steroid biosynthesis||Signaling.Hormone Signaling.Brassinosteroid Signaling.Brassinosteroid metabolism.Brassinosteroid biosynthesis||	Cell elongation protein / DWARF1 / DIMINUTO (DIM)	E1_3_1_72	AT3G19820	0.00803826	-2.21684	-1.16224	-1.0546
VIT_09s0054g01360	Metabolism.Primary metabolism.Lipid metabolism.Steroid metabolism.Steroid biosynthesis||Signaling.Hormone Signaling.Brassinosteroid Signaling.Brassinosteroid metabolism.Brassinosteroid biosynthesis||	Cycloartenol synthase	E5_4_99_8	AT1G78950	0.00354868	6.48842	3.96145	2.52697
VIT_04s0008g03000	Metabolism.Primary metabolism.Lipid metabolism.Steroid metabolism.Steroid biosynthesis||Signaling.Hormone Signaling.Brassinosteroid Signaling.Brassinosteroid metabolism.Brassinosteroid biosynthesis||	Cycloartenol synthase	E5_4_99_8	AT1G78950	0.000168907	6.88891	4.43015	2.45876
VIT_12s0057g00010	Metabolism.Primary metabolism.Lipid metabolism.Glycerolipid metabolism.Glycerophospholipid metabolism||Signaling.Signaling pathway.Phosphatidylinositol Signaling||	Diacylglycerol kinase	E2_7_1_107	AT2G20900	2.19e-05	1.98387	2.1764	-0.192529
VIT_17s0000g06970	Metabolism.Primary metabolism.Lipid metabolism.Glycerolipid metabolism.Glycerophospholipid metabolism||Signaling.Signaling pathway.Phosphatidylinositol Signaling||	Diacylglycerol kinase 1	E2_7_1_107	AT5G07920	0.00249848	-1.78299	-1.17761	-0.605385
VIT_06s0004g01310	Metabolism.Primary metabolism.Lipid metabolism.Fatty acid metabolism.Fatty acid biosynthesis||	Enoyl-[acyl-carrier-protein] reductase [NADH], chloroplast precursor	E1_3_1_9	AT2G05990	0.00244487	8.34966	5.43764	2.91202
VIT_15s0021g02440	Metabolism.Primary metabolism.Lipid metabolism.Fatty acid metabolism.Fatty acid biosynthesis.Fatty acid elongation||Metabolism.Primary metabolism.Amino acid metabolism.Valine, leucine, and isoleucine metabolism.Valine, leucine, and isoleucine catabolism||Metabolism.Primary metabolism.Amino acid metabolism.Beta-Alanine metabolism||Metabolism.Primary metabolism.Organic acid metabolism.Propanoate me…	Enoyl-CoA-hydratase	E4_2_1_17	AT3G60510	0.000882499	-1.78807	-1.6472	-0.140869
VIT_19s0015g01010	Metabolism.Primary metabolism.Lipid metabolism.Steroid metabolism.Steroid biosynthesis||Metabolism.Secondary metabolism.Terpenoid metabolism.Terpenoid biosynthesis||	Farnesyl diphosphate synthase	E2_5_1_10	AT4G17190	0.00707816	1.2752	0.999237	0.275962
VIT_15s0046g02400	Metabolism.Primary metabolism.Lipid metabolism.Glycerolipid metabolism.Glycerophospholipid metabolism.Glycerophospholipid biosynthesis||	Glycerol-3-phosphate acyltransferase 8	E2_3_1_15	AT4G00400	0.000632059	-1.69088	-1.14777	-0.543111
VIT_14s0068g01500	Metabolism.Primary metabolism.Lipid metabolism.Glycerolipid metabolism.Glycerophospholipid metabolism||	Glycerophosphoryl diester phosphodiesterase	E3_1_4_46	AT3G02040	0.00237435	4.06017	3.12685	0.933321
VIT_18s0001g11900	Metabolism.Primary metabolism.Lipid metabolism.Fatty acid metabolism||	GNS1/SUR4 membrane		AT4G36830	0.00354042	2.76359	1.47306	1.29053
VIT_04s0023g01140	Metabolism.Primary metabolism.Lipid metabolism.Fatty acid metabolism||	GNS1/SUR4 membrane protein		AT4G36830	0.000862732	2.35147	2.8319	-0.480433
VIT_12s0059g01060	Metabolism.Primary metabolism.Lipid metabolism.Fatty acid metabolism.Alpha-linolenic acid metabolism||Metabolism.Primary metabolism.Lipid metabolism.Fatty acid metabolism.Oxylipin biosynthesis||	Hydroperoxide lyase (HPL1)	K10528	AT4G15440	0.00356853	6.79804	4.77519	2.02285
VIT_06s0009g02640	Metabolism.Primary metabolism.Lipid metabolism.Synthesis and degradation of ketone bodies||Metabolism.Primary metabolism.Amino acid metabolism.Valine, leucine, and isoleucine metabolism.Valine, leucine, and isoleucine catabolism||Metabolism.Primary metabolism.Organic acid metabolism.Butanoate metabolism||Cellular process.Cellular component organization and biogenesis.Organelle organization and bi…	Hydroxymethylglutaryl-CoA lyase	E4_1_3_4	AT2G26800	0.000368849	1.53906	1.75789	-0.218828
VIT_10s0071g01020	Metabolism.Primary metabolism.Lipid metabolism.Fatty acid metabolism.Fatty acid biosynthesis||Metabolism.Primary metabolism.Lipid metabolism.Fatty acid metabolism.Lipoic acid biosynthesis||	Lipoic acid synthase	E2_8_1_8	AT5G08415	0.00242828	12.0995	7.89366	4.20583
VIT_01s0010g02750	Metabolism.Primary metabolism.Lipid metabolism.Fatty acid metabolism.Alpha-linolenic acid metabolism||Metabolism.Primary metabolism.Lipid metabolism.Fatty acid metabolism.Oxylipin biosynthesis||	Lipoxygenase	E1_13_11_12	AT1G67560	0.00935449	-1.12357	-1.19149	0.0679253
VIT_14s0128g00780	Metabolism.Primary metabolism.Lipid metabolism.Fatty acid metabolism.Alpha-linolenic acid metabolism||Metabolism.Primary metabolism.Lipid metabolism.Fatty acid metabolism.Oxylipin biosynthesis||	Lipoxygenase	E1_13_11_12	AT1G55020	0.00428811	1.28367	0.280433	1.00323
VIT_06s0004g01580	Metabolism.Primary metabolism.Lipid metabolism.Fatty acid metabolism.Alpha-linolenic acid metabolism||Metabolism.Primary metabolism.Lipid metabolism.Fatty acid metabolism.Oxylipin biosynthesis||	Lipoxygenase	E1_13_11_12	AT1G55020	0.00565821	1.38917	0.873248	0.515918
VIT_09s0002g01080	Metabolism.Primary metabolism.Lipid metabolism.Fatty acid metabolism.Alpha-linolenic acid metabolism||Metabolism.Primary metabolism.Lipid metabolism.Fatty acid metabolism.Oxylipin biosynthesis||	Lipoxygenase	E1_13_11_12	AT1G17420	0.000996522	2.04474	1.51313	0.53161
VIT_14s0128g00790	Metabolism.Primary metabolism.Lipid metabolism.Fatty acid metabolism.Alpha-linolenic acid metabolism||Metabolism.Primary metabolism.Lipid metabolism.Fatty acid metabolism.Oxylipin biosynthesis||	Lipoxygenase (LOX1)	E1_13_11_12	AT1G55020	0.00846187	1.63288	0.882972	0.749904
VIT_06s0004g01480	Metabolism.Primary metabolism.Lipid metabolism.Fatty acid metabolism.Alpha-linolenic acid metabolism||Metabolism.Primary metabolism.Lipid metabolism.Fatty acid metabolism.Oxylipin biosynthesis||	Lipoxygenase LOX1	E1_13_11_12	AT3G45140	0.00569163	-1.13769	-0.465474	-0.672215
VIT_04s0008g02980	Metabolism.Primary metabolism.Lipid metabolism.Steroid metabolism.Steroid biosynthesis||	Lupeol synthase	E5_4_99_8	AT1G78955	0.000164991	5.17175	3.08129	2.09045
VIT_17s0000g01010	Metabolism.Primary metabolism.Lipid metabolism.Glycerolipid metabolism.Glycerophospholipid metabolism.Glycerophospholipid catabolism||	Lysophospholipase homolog	E3_1_1_5	AT1G73480	0.00866352	1.60462	0.262623	1.34199
VIT_00s0253g00150	Metabolism.Primary metabolism.Lipid metabolism.Fatty acid metabolism.Alpha-linolenic acid metabolism||Signaling.Hormone Signaling.Jasmonate salicylate signaling.Jasmonate Signaling.Jasmonate metabolism||	Methyl jasmonate esterase	MEJAE	AT3G50440	0.00297946	7.06163	4.69437	2.36726
VIT_13s0067g01120	Metabolism.Primary metabolism.Lipid metabolism.Fatty acid metabolism.Fatty acid biosynthesis.Unsaturated fatty acid biosynthesis||	Omega-3 fatty acid desaturase, chloroplast, temperature-sensitive (FAD8)	K10257	AT5G05580	0.0065209	1.02039	0.426986	0.593408
VIT_11s0016g00130	Metabolism.Primary metabolism.Lipid metabolism.Fatty acid metabolism.Fatty acid biosynthesis.Unsaturated fatty acid biosynthesis||	Omega-6 fatty acid desaturase, chloroplast (FAD6) (FADC)	K10255	AT4G30950	0.00465998	1.14074	0.706691	0.434046
VIT_11s0016g00120	Metabolism.Primary metabolism.Lipid metabolism.Fatty acid metabolism.Fatty acid biosynthesis.Unsaturated fatty acid biosynthesis||	Omega-6 fatty acid desaturase, chloroplast (FAD6) (FADC)	K10255	AT4G30950	0.00367081	1.02142	0.72664	0.294778
VIT_18s0001g00290	Metabolism.Primary metabolism.Lipid metabolism.Fatty acid metabolism.Alpha-linolenic acid metabolism||Transport overview.Group translocators.Acyl CoA ligase-coupled transporters.Proposed Fatty Acid Transporter||Metabolism.Primary metabolism.Lipid metabolism.Fatty acid metabolism.Oxylipin biosynthesis||	OPCL1 (OPC-8:0 COA ligase1)	K10526	AT1G20510	0.00200807	4.38012	2.91788	1.46224
VIT_09s0002g06990	Metabolism.Primary metabolism.Lipid metabolism.Glycerolipid metabolism.Glycerophospholipid metabolism||Metabolism.Primary metabolism.Lipid metabolism.Ether lipid metabolism||Metabolism.Primary metabolism.Lipid metabolism.Sphingolipid metabolism||	Phosphatidic acid phosphatase / PAP2	E3_1_3_4	AT3G15820	0.00465234	1.37866	0.310729	1.06793
VIT_08s0007g01510	Metabolism.Primary metabolism.Lipid metabolism.Glycerolipid metabolism.Glycerophospholipid metabolism||Metabolism.Primary metabolism.Lipid metabolism.Ether lipid metabolism||Metabolism.Primary metabolism.Lipid metabolism.Sphingolipid metabolism||	Phosphatidic acid phosphatase / PAP2	E3_1_3_4	AT3G54020	0.00548759	1.64374	0.64047	1.00327
VIT_14s0006g02480	Metabolism.Primary metabolism.Lipid metabolism.Glycerolipid metabolism.Glycerophospholipid metabolism||Metabolism.Primary metabolism.Lipid metabolism.Ether lipid metabolism||Metabolism.Primary metabolism.Lipid metabolism.Sphingolipid metabolism||	Phosphatidic acid phosphatase alpha	E3_1_3_4	AT3G02600	0.000655637	-3.30423	-2.34539	-0.958837
VIT_17s0000g02430	Metabolism.Primary metabolism.Lipid metabolism.Glycerolipid metabolism.Glycerophospholipid metabolism||	Phosphoethanolamine N-methyltransferase	E2_1_1_103	AT1G48600	0.000740531	-4.75922	-5.48169	0.722467
VIT_11s0016g02570	Metabolism.Primary metabolism.Lipid metabolism.Glycerolipid metabolism.Glycerophospholipid metabolism.Glycerophospholipid catabolism||Metabolism.Primary metabolism.Lipid metabolism.Ether lipid metabolism||Metabolism.Primary metabolism.Lipid metabolism.Fatty acid metabolism.Alpha-linolenic acid metabolism||	Phospholipase A2 precursor	E3_1_1_4	AT2G19690	0.00788176	3.59808	2.71799	0.880094
VIT_02s0025g04620	Metabolism.Primary metabolism.Lipid metabolism.Glycerolipid metabolism.Glycerophospholipid metabolism.Glycerophospholipid catabolism||Metabolism.Primary metabolism.Lipid metabolism.Ether lipid metabolism||Signaling.Signaling pathway.Calcium sensors and Signaling||Transport overview.Macromolecule transport.Protein transport.Protein coat||Signaling.Signaling pathway.Phosphatidylinositol Signaling||	Phospholipase D beta 1	PLDB1	AT2G42010	6.5e-05	1.0049	-0.076258	1.08116
VIT_00s0264g00100	Metabolism.Primary metabolism.Lipid metabolism.Glycerolipid metabolism.Glycerophospholipid metabolism.Glycerophospholipid catabolism||Metabolism.Primary metabolism.Lipid metabolism.Ether lipid metabolism||Signaling.Signaling pathway.Calcium sensors and Signaling||Transport overview.Macromolecule transport.Protein transport.Protein coat||Signaling.Signaling pathway.Phosphatidylinositol Signaling||	Phospholipase D delta isoform 1b	PLDB1	AT4G35790	0.00186674	2.11655	1.36926	0.747289
VIT_03s0091g00450	Metabolism.Primary metabolism.Lipid metabolism.Steroid metabolism.C21-Steroid hormone metabolism||	Progesterone 5-beta-reductase	E1_3_99_6	AT4G24220	0.00757849	-1.07696	-0.323897	-0.753059
VIT_00s0259g00130	Metabolism.Primary metabolism.Lipid metabolism.Fatty acid metabolism.Fatty acid biosynthesis||Metabolism.Primary metabolism.Carbohydrate metabolism.Monosaccharide metabolism.Pyruvate metabolism||Signaling.Signaling pathway.Protein kinase||	Protein kinase beta-1 subunit 5'-AMP-activated	K07199		0.00877455	2.65223	1.60524	1.04699
VIT_01s0010g03940	Metabolism.Primary metabolism.Lipid metabolism.Sphingolipid metabolism||	Sphingosine-1-phosphate lyase	E4_1_2_27	AT1G27980	0.00192192	1.41344	0.699566	0.713871
VIT_13s0084g00240	Metabolism.single reactions||Metabolism.Primary metabolism.Lipid metabolism.Steroid metabolism.Steroid modification||	Steroid sulfotransferase	E2_8_2_15	AT5G07010	7.3e-05	-1.50403	-1.13971	-0.364324
VIT_02s0241g00030	Metabolism.Primary metabolism.Lipid metabolism.Steroid metabolism.Steroid biosynthesis||	Sterol 4-alpha-methyl-oxidase 1 (SMO1)	E1_14_13_72	AT4G22756	0.00269258	2.15499	1.26476	0.890237
VIT_05s0102g01170	Metabolism.Primary metabolism.Lipid metabolism.Steroid metabolism.Steroid biosynthesis||	Sterol-4-alpha-carboxylate 3-dehydrogenase, decarboxylating	E1_1_1_170	AT2G43420	0.00217551	3.72921	1.85273	1.87648
VIT_18s0001g01870	Metabolism.Primary metabolism.Lipid metabolism.Sphingolipid metabolism||	SUR2	K04713	AT1G69640	0.00988453	-1.2926	-1.33802	0.0454135
VIT_16s0039g01410	Metabolism.Primary metabolism.Lipid metabolism.Steroid metabolism.Steroid biosynthesis||Metabolism.Secondary metabolism.Terpenoid metabolism.Terpenoid biosynthesis.Terpenoid-quinone biosynthesis||	Tocopherol O-methyltransferase, chloroplast precursor	E2_1_1_95	AT1G64970	0.00648556	4.02532	1.8941	2.13122
VIT_00s0620g00010	Metabolism.Primary metabolism.Lipid metabolism.Glycerolipid metabolism.Glycerolipid catabolism||	Triacylglycerol lipase	E3_1_1_3	AT4G16820	0.00886539	6.44385	3.79874	2.64511
VIT_03s0017g01240	Metabolism.Cellular metabolism.Nitrogen and sulfur metabolism.Nitrogen metabolism||	2-nitropropane dioxygenase	E1_13_11_32	AT5G64250	0.00823885	1.0683	0.31398	0.754318
VIT_00s0203g00060	Metabolism.Cellular metabolism.Nitrogen and sulfur metabolism.Sulfur metabolism||	3'(2'),5'-bisphosphate nucleotidase	E3_1_3_7	AT4G05090	0.00405414	3.56841	1.50643	2.06198
VIT_12s0059g00760	Metabolism.Cellular metabolism.Nitrogen and sulfur metabolism.Sulfur metabolism.Sulfate assimilation||	Adenosine 5' phosphosulfate reductase	E1_8_4_9	AT4G21990	0.00965104	2.27686	1.1437	1.13316
VIT_17s0000g08450	Metabolism.Cellular metabolism.Nitrogen and sulfur metabolism.Nitrogen metabolism||Transport overview.Electrochemical Potential-driven Transporters.Porters.Sulfate Permease||Metabolism.Cellular metabolism.One-carbon metabolism||	Carbonic anhydrase chloroplast	E4_2_1_1	AT5G14740	0.00956606	1.60418	0.17347	1.43071
VIT_02s0033g00800	Metabolism.Cellular metabolism.Nitrogen and sulfur metabolism.Nitrogen metabolism||Signaling.Hormone Signaling.Auxin Signaling.Auxin metabolism||	Nitrilase 4 (NIT4)	K13035	AT5G22300	0.00782903	-3.06134	-3.98534	0.923994
VIT_02s0109g00430	Metabolism.Cellular metabolism.Nitrogen and sulfur metabolism.Nitrogen metabolism||Signaling.Hormone Signaling.Auxin Signaling.Auxin metabolism||	Nitrilase 4 (NIT4)	K13035	AT5G22300	0.00622844	3.60034	1.60848	1.99186
VIT_03s0063g01160	Metabolism.Cellular metabolism.Nitrogen and sulfur metabolism.Nitrogen metabolism.Nitrogen assimilation||	Nodulin 1A, Senescence-associated		AT3G19000	0.00649889	-2.38091	-4.44845	2.06754
VIT_03s0063g01210	Metabolism.Cellular metabolism.Nitrogen and sulfur metabolism.Nitrogen metabolism.Nitrogen assimilation||	Nodulin 1A, senescence-associated		AT3G19000	9.8e-05	-2.02438	-3.60989	1.58551
VIT_03s0063g01330	Metabolism.Cellular metabolism.Nitrogen and sulfur metabolism.Nitrogen metabolism.Nitrogen assimilation||	Nodulin 1A, senescence-associated		AT3G19000	0.00790841	-1.50454	-0.710949	-0.793595
VIT_03s0063g01250	Metabolism.Cellular metabolism.Nitrogen and sulfur metabolism.Nitrogen metabolism.Nitrogen assimilation||	Nodulin 1A, Senescence-associated		AT3G19000	0.00240471	-1.20023	-0.368546	-0.831684
VIT_03s0063g01220	Metabolism.Cellular metabolism.Nitrogen and sulfur metabolism.Nitrogen metabolism.Nitrogen assimilation||	Nodulin 1A, senescence-associated		AT3G19000	0.00745973	-1.01712	-0.286002	-0.731115
VIT_03s0063g01260	Metabolism.Cellular metabolism.Nitrogen and sulfur metabolism.Nitrogen metabolism.Nitrogen assimilation||	Nodulin 1A, Senescence-associated		AT3G19000	0.00639076	1.95248	0.622236	1.33025
VIT_03s0063g01150	Metabolism.Cellular metabolism.Nitrogen and sulfur metabolism.Nitrogen metabolism.Nitrogen assimilation||	Nodulin 1A, Senescence-associated		AT3G19000	0.00383666	1.56628	0.76556	0.800715
VIT_18s0001g12510	Metabolism.Primary metabolism.Nucleobase, nucleoside, nucleotide, nucleic acid metabolism.Nucleotide metabolism.Purine metabolism||Metabolism.Primary metabolism.Nucleobase, nucleoside, nucleotide, nucleic acid metabolism.Nucleotide metabolism.Pyrimidine metabolism||Metabolism.Primary metabolism.Coenzyme and prosthetic group metabolism.Nicotinate and nicotinamide metabolism||Metabolism.Secondary m…	5' nucleotidase	E3_1_3_5	AT1G75210	0.00567417	-1.85655	-1.06441	-0.792131
VIT_00s0227g00130	Metabolism.Primary metabolism.Nucleobase, nucleoside, nucleotide, nucleic acid metabolism.Nucleic acid metabolism.DNA metabolism.DNA recombination and repair.repair.Base excision repair||	A/G-specific adenine glycosylase	K03575	AT4G12740	0.00168637	1.65366	1.12912	0.524544
VIT_10s0116g00820	Metabolism.Primary metabolism.Nucleobase, nucleoside, nucleotide, nucleic acid metabolism.Nucleotide metabolism.Purine metabolism||	Adenosine/AMP deaminase	E3_5_4_4	AT4G04880	0.00668126	9.35487	6.02315	3.33171
VIT_03s0091g00870	Metabolism.Primary metabolism.Nucleobase, nucleoside, nucleotide, nucleic acid metabolism.Nucleotide metabolism.Purine metabolism||Metabolism.Cellular metabolism.Amino acid derivative metabolism.Selenoamino acid metabolism||Metabolism.Cellular metabolism.Nitrogen and sulfur metabolism.Sulfur metabolism.Sulfate assimilation||	Adenylylsulfate kinase 1 (AKN1)	E2_7_1_25	AT2G14750	0.00193886	15.598	8.15116	7.44679
VIT_08s0007g07370	Metabolism.Primary metabolism.Nucleobase, nucleoside, nucleotide, nucleic acid metabolism.Nucleotide metabolism.Purine metabolism||Metabolism.Cellular metabolism.Amino acid derivative metabolism.Selenoamino acid metabolism||Metabolism.Cellular metabolism.Nitrogen and sulfur metabolism.Sulfur metabolism.Sulfate assimilation||	Adenylyl-sulfate kinase, chloroplast precursor	E2_7_1_25	AT3G03900	0.00655694	1.37612	1.22526	0.150864
VIT_06s0009g01570	Metabolism.Primary metabolism.Nucleobase, nucleoside, nucleotide, nucleic acid metabolism.Nucleic acid metabolism.DNA metabolism||	C2H2 zinc-finger protein SERRATE (SE)		AT2G27100	0.00147308	1.73909	1.71944	0.0196476
VIT_12s0059g01120	Metabolism.Primary metabolism.Nucleobase, nucleoside, nucleotide, nucleic acid metabolism.Nucleic acid metabolism.RNA metabolism.RNA biosynthesis.mRNA biosynthesis||	CAF protein		AT1G01040	0.000274777	3.51437	2.64774	0.866629
VIT_06s0004g03360	Metabolism.Primary metabolism.Nucleobase, nucleoside, nucleotide, nucleic acid metabolism.Nucleotide metabolism.Pyrimidine metabolism||Metabolism.Primary metabolism.Amino acid metabolism.Glutamate metabolism||Metabolism.Primary metabolism.Amino acid metabolism.Glutamine metabolism||	Carbamoyl phosphate synthase large subunit	E6_3_5_5	AT1G29900	0.00158027	2.77604	1.51373	1.26231
VIT_09s0002g03930	Metabolism.Primary metabolism.Nucleobase, nucleoside, nucleotide, nucleic acid metabolism.Nucleic acid metabolism.RNA metabolism.RNA catabolism||Metabolism.Primary metabolism.Protein metabolism and modification.Protein folding.Chaperone-mediated protein folding||	Chaperonin GroEL	K04077	AT3G13470	0.00839108	2.13388	1.58608	0.547803
VIT_08s0007g06800	Metabolism.Primary metabolism.Nucleobase, nucleoside, nucleotide, nucleic acid metabolism.Nucleic acid metabolism.DNA metabolism.DNA replication||	Chromomethylase		AT1G80740	0.000488067	2.54606	2.77543	-0.229368
VIT_01s0011g02490	Metabolism.Primary metabolism.Nucleobase, nucleoside, nucleotide, nucleic acid metabolism.Nucleotide metabolism.Pyrimidine metabolism||	Cytidine/deoxycytidylate deaminase	E3_5_4_5	AT1G68720	0.00138242	4.25185	2.49043	1.76142
VIT_15s0046g01010	Metabolism.Primary metabolism.Nucleobase, nucleoside, nucleotide, nucleic acid metabolism.Nucleic acid metabolism.RNA metabolism.RNA processing.mRNA processing.mRNA splicing||Transport overview.Primary Active Transporters.P-P-bond hydrolysis-driven transporters.Nuclear mRNA Exporter||	DEAD box RNA helicase (RH26)	RH26	AT5G63630	0.0046189	-1.44641	-1.11277	-0.333643
VIT_04s0044g01300	Metabolism.Primary metabolism.Nucleobase, nucleoside, nucleotide, nucleic acid metabolism.Nucleic acid metabolism.DNA metabolism.DNA recombination and repair.repair||	DNA cross-link repair protein		AT1G19025	0.000530673	2.06388	1.76922	0.294662
VIT_03s0091g00860	Metabolism.Primary metabolism.Nucleobase, nucleoside, nucleotide, nucleic acid metabolism.Nucleic acid metabolism.DNA metabolism.DNA replication||	DNA polymerase kappa subunit	K03511	AT1G49980	0.00618014	1.89797	1.1283	0.769678
VIT_01s0026g00650	Metabolism.Primary metabolism.Nucleobase, nucleoside, nucleotide, nucleic acid metabolism.Nucleic acid metabolism.DNA metabolism.DNA replication||Metabolism.Primary metabolism.Nucleobase, nucleoside, nucleotide, nucleic acid metabolism.Nucleic acid metabolism.DNA metabolism.DNA recombination and repair.repair.Base excision repair||Metabolism.Primary metabolism.Nucleobase, nucleoside, nucleotide, …	DNA polymerase lambda subunit	K03512	AT1G10520	0.00530998	4.22726	2.1454	2.08186
VIT_02s0025g04140	Metabolism.Primary metabolism.Nucleobase, nucleoside, nucleotide, nucleic acid metabolism.Nucleic acid metabolism.DNA metabolism.DNA replication||Metabolism.Primary metabolism.Nucleobase, nucleoside, nucleotide, nucleic acid metabolism.Nucleic acid metabolism.DNA metabolism.DNA recombination and repair.repair.Nucleotide excision repair||Metabolism.Primary metabolism.Nucleobase, nucleoside, nucleo…	DNA replication factor C complex subunit 2	K10755	AT1G63160	0.00550994	3.43498	2.19288	1.24209
VIT_14s0171g00380	Metabolism.Primary metabolism.Nucleobase, nucleoside, nucleotide, nucleic acid metabolism.Nucleic acid metabolism.DNA metabolism||	DNA-binding bromodomain-containing protein		AT3G27260	0.00135657	5.16635	4.94844	0.217909
VIT_18s0122g00590	Metabolism.Primary metabolism.Nucleobase, nucleoside, nucleotide, nucleic acid metabolism.Nucleic acid metabolism.DNA metabolism||	DNA-binding protein		AT1G20900	0.0090109	1.03234	0.146213	0.886127
VIT_13s0019g02080	Metabolism.Primary metabolism.Nucleobase, nucleoside, nucleotide, nucleic acid metabolism.Nucleic acid metabolism.DNA metabolism||	DNA-binding protein		AT3G55560	0.00544098	1.09663	0.44554	0.651091
VIT_05s0049g00100	Metabolism.Primary metabolism.Nucleobase, nucleoside, nucleotide, nucleic acid metabolism.Nucleic acid metabolism.DNA metabolism||	DNA-binding protein		AT4G14465	0.00191661	1.40987	0.980941	0.428928
VIT_18s0001g07380	Metabolism.Primary metabolism.Nucleobase, nucleoside, nucleotide, nucleic acid metabolism.Nucleic acid metabolism.DNA metabolism||	DNA-binding protein		AT5G49700	0.00385836	3.88801	3.46627	0.421737
VIT_01s0010g00690	Metabolism.Primary metabolism.Nucleobase, nucleoside, nucleotide, nucleic acid metabolism.Nucleic acid metabolism.RNA metabolism||	DNA-directed RNA polymerase	K00960	AT1G68990	0.00217205	3.39988	1.77385	1.62602
VIT_18s0001g14650	Metabolism.Primary metabolism.Nucleobase, nucleoside, nucleotide, nucleic acid metabolism.Nucleic acid metabolism.RNA metabolism.RNA polymerase||Metabolism.Primary metabolism.Nucleobase, nucleoside, nucleotide, nucleic acid metabolism.Nucleic acid metabolism.RNA metabolism.RNA biosynthesis||	DNA-directed RNA polymerase I subunit A12	K03000		0.000863691	0.967302	0.712032	0.25527
VIT_09s0002g00620	Metabolism.Primary metabolism.Nucleobase, nucleoside, nucleotide, nucleic acid metabolism.Nucleic acid metabolism.DNA metabolism||Development.Reproductive development.Embryo development||	Embryo sac development arrest 25		AT1G72440	0.00483414	4.21587	2.50265	1.71322
VIT_17s0000g09970	Metabolism.Primary metabolism.Nucleobase, nucleoside, nucleotide, nucleic acid metabolism.Nucleic acid metabolism.DNA metabolism.DNA recombination and repair.repair||	Endonuclease	E3_1_30_x	AT3G48425	0.000503662	-1.57171	-1.14777	-0.423948
VIT_19s0015g01380	Metabolism.Primary metabolism.Nucleobase, nucleoside, nucleotide, nucleic acid metabolism.Nucleic acid metabolism.RNA metabolism.RNA catabolism||	Enhancer of mRNA-decapping protein 4	K12616	AT3G13300	0.00175563	-1.77987	-1.64328	-0.136591
VIT_17s0000g06660	Metabolism.Primary metabolism.Nucleobase, nucleoside, nucleotide, nucleic acid metabolism.Nucleic acid metabolism.DNA metabolism.DNA recombination and repair.repair||	HNH endonuclease domain-containing protein		AT1G18680	0.000216242	4.79155	4.81888	-0.0273281
VIT_19s0085g00820	Metabolism.Primary metabolism.Nucleobase, nucleoside, nucleotide, nucleic acid metabolism.Nucleotide metabolism.Purine metabolism||	IMP dehydrogenase	E1_1_1_205	AT1G16350	0.00603669	3.15702	2.07966	1.07735
VIT_03s0063g00060	Metabolism.Primary metabolism.Nucleobase, nucleoside, nucleotide, nucleic acid metabolism.Nucleotide metabolism.Purine metabolism||	IMP dehydrogenase	E1_1_1_205	AT4G36910	0.00179044	6.2503	3.66695	2.58335
VIT_01s0011g03660	Metabolism.Primary metabolism.Nucleobase, nucleoside, nucleotide, nucleic acid metabolism.Nucleotide metabolism.Purine metabolism||	IMP dehydrogenase/GMP reductase	E1_1_1_205	AT1G68440	0.00511113	-2.77578	-1.9105	-0.865276
VIT_08s0007g03690	Metabolism.Primary metabolism.Nucleobase, nucleoside, nucleotide, nucleic acid metabolism.Nucleotide metabolism.Purine metabolism||Metabolism.Primary metabolism.Coenzyme and prosthetic group metabolism.Nicotinate and nicotinamide metabolism||	Inosine-uridine preferring nucleoside hydrolase family protein	E3_2_2_1	AT2G36310	0.00176677	3.10926	2.92827	0.180984
VIT_00s0332g00080	Metabolism.Primary metabolism.Nucleobase, nucleoside, nucleotide, nucleic acid metabolism.Nucleic acid metabolism.DNA metabolism||	Maturase K			0.00911275	0.89026	1.37479	-0.484531
VIT_06s0004g04170	Metabolism.Primary metabolism.Nucleobase, nucleoside, nucleotide, nucleic acid metabolism.Nucleic acid metabolism.DNA metabolism||	Methyl-CpG-binding domain-containing protein		AT5G59800	0.00823966	1.71383	1.14167	0.572163
VIT_05s0049g01380	Metabolism.Primary metabolism.Nucleobase, nucleoside, nucleotide, nucleic acid metabolism.Nucleic acid metabolism.RNA metabolism||	MIF4G domain-containing protein		AT5G17930	0.00949469	3.68534	2.16523	1.52011
VIT_15s0046g01160	Metabolism.Primary metabolism.Nucleobase, nucleoside, nucleotide, nucleic acid metabolism.Nudix hydrolase family||Response to stimulus.Stress response.Abiotic stress response||	NADPH HC toxin reductase		AT1G61720	0.00423226	7.38183	4.86098	2.52085
VIT_11s0016g02300	Metabolism.Primary metabolism.Nucleobase, nucleoside, nucleotide, nucleic acid metabolism.Nucleotide metabolism.Purine metabolism||Metabolism.Primary metabolism.Carbohydrate metabolism.Polysaccharide metabolism.Starch and sucrose metabolism||Metabolism.Primary metabolism.Coenzyme and prosthetic group metabolism.Riboflavin metabolism||Metabolism.Primary metabolism.Coenzyme and prosthetic group met…	Nucleotide pyrophosphatase	E3_6_1_9	AT4G29680	0.00773697	2.98413	2.43683	0.547303
VIT_17s0000g01410	Metabolism.Primary metabolism.Nucleobase, nucleoside, nucleotide, nucleic acid metabolism.Nucleotide metabolism.Purine metabolism||Metabolism.Primary metabolism.Carbohydrate metabolism.Polysaccharide metabolism.Starch and sucrose metabolism||Metabolism.Primary metabolism.Coenzyme and prosthetic group metabolism.Riboflavin metabolism||Metabolism.Primary metabolism.Coenzyme and prosthetic group met…	Nucleotide pyrophosphatase	E3_6_1_9	AT5G50400	4.15e-05	5.17939	4.8952	0.284189
VIT_10s0003g00880	Metabolism.Primary metabolism.Nucleobase, nucleoside, nucleotide, nucleic acid metabolism.Nudix hydrolase family||Response to stimulus.Stress response.Abiotic stress response||	Nudix hydrolase 15		AT1G28960	0.00242792	2.31764	2.19374	0.123903
VIT_01s0011g05670	Metabolism.Primary metabolism.Nucleobase, nucleoside, nucleotide, nucleic acid metabolism.Nudix hydrolase family||Response to stimulus.Stress response.Abiotic stress response||	Nudix hydrolase 18		AT1G14860	0.00604578	2.5531	1.05395	1.49915
VIT_11s0016g04300	Metabolism.Primary metabolism.Nucleobase, nucleoside, nucleotide, nucleic acid metabolism.Nudix hydrolase family||Response to stimulus.Stress response.Abiotic stress response||	Nudix hydrolase 20, chloroplast precursor (AtNUDT20)		AT5G19460	0.00952245	3.23595	1.8139	1.42205
VIT_14s0066g00920	Metabolism.Primary metabolism.Nucleobase, nucleoside, nucleotide, nucleic acid metabolism.Nucleic acid metabolism.RNA metabolism||	Polyribonucleotide nucleotidyltransferase		AT5G14580	0.00124916	-2.58174	-1.52979	-1.05195
VIT_19s0015g00980	Metabolism.Primary metabolism.Nucleobase, nucleoside, nucleotide, nucleic acid metabolism.Nucleic acid metabolism.RNA metabolism.RNA processing.mRNA processing.mRNA splicing||Metabolism.Primary metabolism.Protein metabolism and modification.Protein folding||	Protein CWC15	K12863	AT3G13200	0.00403603	3.06803	1.80611	1.26191
VIT_01s0011g05870	Metabolism.Primary metabolism.Nucleobase, nucleoside, nucleotide, nucleic acid metabolism.Nucleic acid metabolism.RNA metabolism.RNA processing||	RDR1 (RNA-dependent RNA polymerase 1)	K00985	AT1G14790	0.0047055	0.940772	0.959418	-0.0186458
VIT_17s0000g07440	Metabolism.Primary metabolism.Nucleobase, nucleoside, nucleotide, nucleic acid metabolism.Nucleic acid metabolism.DNA metabolism.DNA replication||	Replication protein A 70 kDa DNA-binding subunit		AT5G08020	0.00830439	-0.968169	-0.412111	-0.556058
VIT_07s0129g00400	Metabolism.Primary metabolism.Nucleobase, nucleoside, nucleotide, nucleic acid metabolism.Nucleic acid metabolism.RNA metabolism.RNA catabolism||	Ribonuclease III	E3_1_26_3	AT4G37510	0.00509101	1.9246	1.23706	0.687539
VIT_14s0066g02620	Metabolism.Primary metabolism.Nucleobase, nucleoside, nucleotide, nucleic acid metabolism.Nucleic acid metabolism.RNA metabolism||Cellular process.Cellular component organization and biogenesis.Ribosome organization and biogenesis||	RNA 3'-terminal phosphate cyclase-like protein	K11108	AT5G22100	0.000894598	6.10542	2.70032	3.4051
VIT_04s0044g01820	Metabolism.Primary metabolism.Nucleobase, nucleoside, nucleotide, nucleic acid metabolism.Nucleic acid metabolism.RNA metabolism||	RNA polymerase I specific transcription initiation factor RRN3	RRN3		0.00845188	2.43402	1.80007	0.63395
VIT_19s0090g00940	Metabolism.Primary metabolism.Nucleobase, nucleoside, nucleotide, nucleic acid metabolism.Nucleic acid metabolism.RNA metabolism.RNA catabolism||	RNASE THREE-like protein 2 (RTL2)		AT3G20420	0.00120893	6.03124	3.2701	2.76114
VIT_15s0024g00640	Metabolism.Primary metabolism.Nucleobase, nucleoside, nucleotide, nucleic acid metabolism.Nucleic acid metabolism.RNA metabolism.RNA polymerase||Regulation overview.Regulation of gene expression.Regulation of transcription.Transcription factor.Sigma70-like family transcription factor||Metabolism.Primary metabolism.Nucleobase, nucleoside, nucleotide, nucleic acid metabolism.Nucleic acid metabolism…	SIGB (SIGMA factor B)	SIGB_1	AT1G08540	0.00253107	-1.56131	-1.14678	-0.414523
VIT_02s0154g00300	Metabolism.Primary metabolism.Nucleobase, nucleoside, nucleotide, nucleic acid metabolism.Nucleic acid metabolism.RNA metabolism.RNA biosynthesis.mRNA biosynthesis||	Small nuclear ribonucleoprotein Sm D3	K04796	AT1G12090	0.00885868	-1.53791	-0.882126	-0.655788
VIT_08s0007g07450	Metabolism.Primary metabolism.Nucleobase, nucleoside, nucleotide, nucleic acid metabolism.Nucleic acid metabolism.RNA metabolism.RNA processing.mRNA processing.mRNA splicing||	Splicing factor YT521-B		AT3G13460	0.00290001	1.51454	1.45911	0.0554246
VIT_18s0001g14010	Metabolism.Primary metabolism.Nucleobase, nucleoside, nucleotide, nucleic acid metabolism.Nucleotide metabolism.Purine metabolism||Metabolism.Cellular metabolism.Amino acid derivative metabolism.Selenoamino acid metabolism||Metabolism.Cellular metabolism.Nitrogen and sulfur metabolism.Sulfur metabolism.Sulfate assimilation||	Sulfate adenylyltransferase	E2_7_7_4	AT1G19920	0.00303826	0.962804	0.711838	0.250966
VIT_18s0122g00260	Metabolism.Primary metabolism.Nucleobase, nucleoside, nucleotide, nucleic acid metabolism.Nucleic acid metabolism.RNA metabolism.RNA catabolism||	Superkiller protein 3	K12600	AT1G76630	0.000740873	7.89495	2.86968	5.02527
VIT_13s0073g00250	Metabolism.Primary metabolism.Nucleobase, nucleoside, nucleotide, nucleic acid metabolism.Nucleotide metabolism.Purine metabolism||	Urate oxidase.	E1_7_3_3	AT2G26230	0.00902137	-0.711618	0.259063	-0.97068
VIT_12s0028g00670	Metabolism.Primary metabolism.Nucleobase, nucleoside, nucleotide, nucleic acid metabolism.Nucleic acid metabolism||	Zinc knuckle	ZFC2HC		0.00624365	2.63087	1.27267	1.3582
VIT_02s0154g00450	Metabolism.Primary metabolism.Nucleobase, nucleoside, nucleotide, nucleic acid metabolism.Nucleic acid metabolism||	Zinc knuckle	ZFC2HC		0.00329164	2.9343	1.71125	1.22305
VIT_07s0005g00950	Cellular process.Cellular component organization and biogenesis.Organelle organization and biogenesis.Peroxisome organization and biogenesis||Transport overview.Electrochemical Potential-driven Transporters.Porters.Mitochondrial Carrier||Transport overview.Mitochondrial membrane transport||	Carrier protein, Mitochondrial	K03454	AT2G47490	0.00835879	2.27501	1.87345	0.401561
VIT_09s0002g01610	Cellular process.Cellular component organization and biogenesis.Ribosome organization and biogenesis||	Midasin-related	K14572	AT1G67120	0.00217191	1.79464	1.4089	0.385748
VIT_18s0001g12060	Cellular process.Cellular component organization and biogenesis.Organelle organization and biogenesis.Peroxisome organization and biogenesis||	Peroxisomal biogenesis factor 11 (PEX11)		AT1G47750	0.0041425	5.2257	3.74856	1.47714
VIT_15s0048g01000	Metabolism.Secondary metabolism.Phenylpropanoid metabolism.Flavonoid metabolism.Isoflavonoid metabolism.Isoflavonoid biosynthesis||	2'-hydroxy isoflavone/dihydroflavonol reductase	E1_3_1_45	AT2G45400	0.00807716	1.34821	0.862333	0.485873
VIT_02s0025g03660	Metabolism.Secondary metabolism.Phenylpropanoid metabolism.Phenylpropanoid biosynthesis||Transport overview.Group translocators.Acyl CoA ligase-coupled transporters.Proposed Fatty Acid Transporter||	4-coumarate-CoA ligase	E6_2_1_12	AT3G48990	0.000786061	-0.864637	-1.5148	0.650162
VIT_16s0050g00390	Metabolism.Secondary metabolism.Phenylpropanoid metabolism.Phenylpropanoid biosynthesis||Transport overview.Group translocators.Acyl CoA ligase-coupled transporters.Proposed Fatty Acid Transporter||	4-coumarate-CoA ligase	E6_2_1_12	AT3G48990	0.00461477	4.23868	3.09709	1.14159
VIT_11s0052g01110	Metabolism.Secondary metabolism.Phenylpropanoid metabolism.Phenylpropanoid biosynthesis||Transport overview.Group translocators.Acyl CoA ligase-coupled transporters.Proposed Fatty Acid Transporter||	4-coumarate-CoA ligase 1	E6_2_1_12	AT1G51680	0.00680593	-0.751634	0.2768	-1.02843
VIT_04s0023g01290	Metabolism.Secondary metabolism.Phenylpropanoid metabolism.Flavonoid metabolism.Flavonoid biosynthesis.Anthocyanin biosynthesis.Anthocyanin-glycoside biosynthesis||	Anthocyanidin 3-O-glucosyltransferase	E2_4_1_115	AT3G50740	0.00803122	-1.49343	-0.866319	-0.627114
VIT_03s0017g02110	Metabolism.Secondary metabolism.Phenylpropanoid metabolism.Flavonoid metabolism.Flavonoid biosynthesis.Anthocyanin biosynthesis.Anthocyanin-glycoside biosynthesis||	Anthocyanidin 3-O-glucosyltransferase	E2_4_1_115	AT3G21760	0.00612497	2.45889	1.26217	1.19672
VIT_03s0017g02000	Metabolism.Secondary metabolism.Phenylpropanoid metabolism.Flavonoid metabolism.Flavonoid biosynthesis.Anthocyanin biosynthesis.Anthocyanin-glycoside biosynthesis||	Anthocyanidin 3-O-glucosyltransferase	E2_4_1_115	AT3G21760	0.00206812	6.72199	3.74397	2.97802
VIT_15s0046g01970	Metabolism.Secondary metabolism.Phenylpropanoid metabolism.Flavonoid metabolism.Flavonoid biosynthesis.Anthocyanin biosynthesis.Anthocyanin-glycoside biosynthesis||	Anthocyanidine rhamnosyl-transferase	RHATR	AT2G22590	0.000375337	3.40214	3.46326	-0.0611126
VIT_15s0048g02480	Metabolism.Secondary metabolism.Phenylpropanoid metabolism.Phenylpropanoid biosynthesis||	Caffeate 3-O-methyltransferase 1	E2_1_1_68	AT5G54160	0.00137169	-3.73408	-3.57858	-0.155496
VIT_02s0025g02940	Metabolism.Secondary metabolism.Phenylpropanoid metabolism.Phenylpropanoid biosynthesis||	Caffeic acid O-3-methyltransferase	E2_1_1_68	AT5G54160	0.00387765	3.34519	0.909581	2.43561
VIT_03s0038g01460	Metabolism.Secondary metabolism.Phenylpropanoid metabolism.Flavonoid metabolism.Flavonoid biosynthesis||	Chalcone synthase	E2_3_1_74	AT4G34850	0.00222629	1.22403	0.723269	0.500759
VIT_02s0012g01570	Metabolism.Secondary metabolism.Phenylpropanoid metabolism.Phenylpropanoid biosynthesis||Metabolism.Secondary metabolism.Phenylpropanoid metabolism.Lignin metabolism.Lignin biosynthesis||	Cinnamoyl-CoA reductase	E1_2_1_44	AT2G23910	0.00704223	-0.720071	-1.49791	0.777835
VIT_14s0066g01150	Metabolism.Secondary metabolism.Phenylpropanoid metabolism.Phenylpropanoid biosynthesis||Metabolism.Secondary metabolism.Phenylpropanoid metabolism.Lignin metabolism.Lignin biosynthesis||	Cinnamoyl-CoA reductase	E1_2_1_44	AT5G14700	0.0027144	4.63637	0.526682	4.10969
VIT_18s0122g00620	Metabolism.Secondary metabolism.Phenylpropanoid metabolism.Phenylpropanoid biosynthesis||Metabolism.Secondary metabolism.Phenylpropanoid metabolism.Lignin metabolism.Lignin biosynthesis||	Cinnamoyl-CoA reductase	E1_2_1_44	AT2G33590	0.00626452	2.02368	0.53514	1.48854
VIT_00s0218g00010	Metabolism.Secondary metabolism.Phenylpropanoid metabolism.Phenylpropanoid biosynthesis||	Cinnamyl alcohol dehydrogenase	E1_1_1_195	AT4G37990	0.0019943	-1.1849	-0.44951	-0.735388
VIT_13s0067g00680	Metabolism.Secondary metabolism.Phenylpropanoid metabolism.Phenylpropanoid biosynthesis||	Cinnamyl alcohol dehydrogenase	E1_1_1_195	AT5G19440	0.00241175	2.07339	0.269779	1.80361
VIT_13s0067g00460	Metabolism.Secondary metabolism.Phenylpropanoid metabolism.Phenylpropanoid biosynthesis||	Cinnamyl alcohol dehydrogenase	E1_1_1_195	AT5G19440	0.00253176	3.92027	1.29117	2.6291
VIT_18s0001g12040	Metabolism.Secondary metabolism.Phenylpropanoid metabolism.Phenylpropanoid biosynthesis||	Coniferyl-alcohol glucosyltransferase	E2_4_1_111	AT3G50740	0.0031874	0.519398	1.2851	-0.765698
VIT_01s0137g00520	Metabolism.Secondary metabolism.Phenylpropanoid metabolism.Phenylpropanoid biosynthesis||Metabolism.Cellular metabolism.Oxidation reduction.Cytochrome P450 oxidoreductase||	CYP71B35	CYP71B35	AT3G26310	0.00217791	2.40442	1.73925	0.665167
VIT_07s0129g00760	Metabolism.Secondary metabolism.Phenylpropanoid metabolism.Flavonoid metabolism.Isoflavonoid metabolism.Isoflavonoid biosynthesis||Metabolism.Cellular metabolism.Oxidation reduction.Cytochrome P450 oxidoreductase||	CYP81E1 Isoflavone 2'-hydroxylase	E1_14_13_89	AT4G37370	0.0019711	2.5334	0.764243	1.76915
VIT_07s0129g00800	Metabolism.Secondary metabolism.Phenylpropanoid metabolism.Flavonoid metabolism.Isoflavonoid metabolism.Isoflavonoid biosynthesis||Metabolism.Cellular metabolism.Oxidation reduction.Cytochrome P450 oxidoreductase||	CYP81E1 Isoflavone 2'-hydroxylase	E1_14_13_89	AT4G37370	0.000955088	4.03001	1.00362	3.02639
VIT_03s0063g01690	Metabolism.Secondary metabolism.Phenylpropanoid metabolism.Flavonoid metabolism.Flavonoid biosynthesis||	flavonoid 3-monooxygenase	E1_14_13_21	AT4G31940	0.00598126	-1.76675	-1.16223	-0.604525
VIT_18s0001g11520	Metabolism.Secondary metabolism.Phenylpropanoid metabolism.Flavonoid metabolism.Flavonoid biosynthesis||	flavonoid 3-monooxygenase	E1_14_13_21	AT4G31940	0.00189189	-1.13674	-0.886911	-0.249826
VIT_18s0001g14310	Metabolism.Secondary metabolism.Phenylpropanoid metabolism.Flavonoid metabolism.Flavonoid biosynthesis||	Flavonone- 3-hydroxylase	E1_14_11_9	AT3G51240	0.00666236	0.973578	0.829147	0.14443
VIT_10s0003g00470	Metabolism.Secondary metabolism.Phenylpropanoid metabolism.Flavonoid metabolism.Isoflavonoid metabolism.Isoflavonoid biosynthesis||	Isoflavone methyltransferase/ Orcinol O-methyltransferase 1 oomt1	E2_1_1_46	AT4G35160	0.0070141	-1.33913	-0.53669	-0.802443
VIT_10s0003g00480	Metabolism.Secondary metabolism.Phenylpropanoid metabolism.Flavonoid metabolism.Isoflavonoid metabolism.Isoflavonoid biosynthesis||	Isoflavone methyltransferase/ Orcinol O-methyltransferase 1 oomt1	E2_1_1_46	AT4G35160	3.89e-05	1.42188	0.871927	0.549954
VIT_07s0031g03070	Metabolism.Secondary metabolism.Phenylpropanoid metabolism.Flavonoid metabolism.Isoflavonoid metabolism.Isoflavonoid biosynthesis||	Isoflavone reductase	E1_3_1_45	AT1G75280	0.00153908	3.34055	1.27827	2.06228
VIT_18s0075g00590	Metabolism.single reactions||Transport overview.Incompletely characterized transport systems.Recognized transporters of unknown biochemical mechanism.Iron/Lead Transporter.Oxidase-dep Fe2+ Transporter||Metabolism.Secondary metabolism.Phenylpropanoid metabolism.Lignin metabolism||Response to stimulus.Stress response.Abiotic stress response.Oxidative stress response||	Laccase	E1_10_3_2	AT5G09360	0.00314972	2.82899	0.145512	2.68348
VIT_18s0075g00700	Metabolism.single reactions||Transport overview.Incompletely characterized transport systems.Recognized transporters of unknown biochemical mechanism.Iron/Lead Transporter.Oxidase-dep Fe2+ Transporter||Metabolism.Secondary metabolism.Phenylpropanoid metabolism.Lignin metabolism||Response to stimulus.Stress response.Abiotic stress response.Oxidative stress response||	Laccase	E1_10_3_2	AT5G09360	0.00128502	3.10933	0.19436	2.91497
VIT_18s0075g00580	Metabolism.single reactions||Transport overview.Incompletely characterized transport systems.Recognized transporters of unknown biochemical mechanism.Iron/Lead Transporter.Oxidase-dep Fe2+ Transporter||Metabolism.Secondary metabolism.Phenylpropanoid metabolism.Lignin metabolism||Response to stimulus.Stress response.Abiotic stress response.Oxidative stress response||	Laccase	E1_10_3_2	AT5G09360	0.00213633	3.66593	0.284092	3.38184
VIT_18s0001g01010	Metabolism.single reactions||Transport overview.Incompletely characterized transport systems.Recognized transporters of unknown biochemical mechanism.Iron/Lead Transporter.Oxidase-dep Fe2+ Transporter||Metabolism.Secondary metabolism.Phenylpropanoid metabolism.Lignin metabolism||Response to stimulus.Stress response.Abiotic stress response.Oxidative stress response||	Laccase	E1_10_3_2	AT5G09360	0.0042279	1.8732	0.300762	1.57243
VIT_18s0075g00780	Metabolism.single reactions||Transport overview.Incompletely characterized transport systems.Recognized transporters of unknown biochemical mechanism.Iron/Lead Transporter.Oxidase-dep Fe2+ Transporter||Metabolism.Secondary metabolism.Phenylpropanoid metabolism.Lignin metabolism||Response to stimulus.Stress response.Abiotic stress response.Oxidative stress response||	Laccase	E1_10_3_2	AT5G09360	0.00672406	2.44166	0.425334	2.01632
VIT_18s0001g00850	Metabolism.single reactions||Transport overview.Incompletely characterized transport systems.Recognized transporters of unknown biochemical mechanism.Iron/Lead Transporter.Oxidase-dep Fe2+ Transporter||Metabolism.Secondary metabolism.Phenylpropanoid metabolism.Lignin metabolism||Response to stimulus.Stress response.Abiotic stress response.Oxidative stress response||	Laccase	E1_10_3_2	AT5G48100	0.00302452	2.59766	0.449337	2.14833
VIT_18s0075g00620	Metabolism.single reactions||Transport overview.Incompletely characterized transport systems.Recognized transporters of unknown biochemical mechanism.Iron/Lead Transporter.Oxidase-dep Fe2+ Transporter||Metabolism.Secondary metabolism.Phenylpropanoid metabolism.Lignin metabolism||Response to stimulus.Stress response.Abiotic stress response.Oxidative stress response||	Laccase	E1_10_3_2	AT5G09360	0.00381362	2.42916	0.554668	1.87449
VIT_18s0075g00610	Metabolism.single reactions||Transport overview.Incompletely characterized transport systems.Recognized transporters of unknown biochemical mechanism.Iron/Lead Transporter.Oxidase-dep Fe2+ Transporter||Metabolism.Secondary metabolism.Phenylpropanoid metabolism.Lignin metabolism||Response to stimulus.Stress response.Abiotic stress response.Oxidative stress response||	Laccase	E1_10_3_2	AT5G09360	0.00340544	2.25774	0.598922	1.65882
VIT_18s0001g01290	Metabolism.single reactions||Transport overview.Incompletely characterized transport systems.Recognized transporters of unknown biochemical mechanism.Iron/Lead Transporter.Oxidase-dep Fe2+ Transporter||Metabolism.Secondary metabolism.Phenylpropanoid metabolism.Lignin metabolism||Response to stimulus.Stress response.Abiotic stress response.Oxidative stress response||	Laccase	E1_10_3_2		0.00230467	2.38546	0.700643	1.68482
VIT_18s0075g00670	Metabolism.single reactions||Transport overview.Incompletely characterized transport systems.Recognized transporters of unknown biochemical mechanism.Iron/Lead Transporter.Oxidase-dep Fe2+ Transporter||Metabolism.Secondary metabolism.Phenylpropanoid metabolism.Lignin metabolism||Response to stimulus.Stress response.Abiotic stress response.Oxidative stress response||	Laccase	E1_10_3_2	AT5G09360	0.00545772	3.17185	0.816219	2.35563
VIT_15s0046g00190	Metabolism.single reactions||Transport overview.Incompletely characterized transport systems.Recognized transporters of unknown biochemical mechanism.Iron/Lead Transporter.Oxidase-dep Fe2+ Transporter||Metabolism.Secondary metabolism.Phenylpropanoid metabolism.Lignin metabolism||Response to stimulus.Stress response.Abiotic stress response.Oxidative stress response||	Laccase	E1_10_3_2	AT2G46570	0.0055144	1.03884	0.923212	0.11563
VIT_18s0001g00730	Metabolism.single reactions||Transport overview.Incompletely characterized transport systems.Recognized transporters of unknown biochemical mechanism.Iron/Lead Transporter.Oxidase-dep Fe2+ Transporter||Metabolism.Secondary metabolism.Phenylpropanoid metabolism.Lignin metabolism||Response to stimulus.Stress response.Abiotic stress response.Oxidative stress response||	Laccase	E1_10_3_2	AT5G09360	5.16e-05	1.14025	0.985819	0.154433
VIT_18s0075g00530	Metabolism.single reactions||Transport overview.Incompletely characterized transport systems.Recognized transporters of unknown biochemical mechanism.Iron/Lead Transporter.Oxidase-dep Fe2+ Transporter||Metabolism.Secondary metabolism.Phenylpropanoid metabolism.Lignin metabolism||Response to stimulus.Stress response.Abiotic stress response.Oxidative stress response||	Laccase	E1_10_3_2	AT5G48100	0.000841255	3.36709	1.00043	2.36666
VIT_18s0075g00980	Metabolism.single reactions||Transport overview.Incompletely characterized transport systems.Recognized transporters of unknown biochemical mechanism.Iron/Lead Transporter.Oxidase-dep Fe2+ Transporter||Metabolism.Secondary metabolism.Phenylpropanoid metabolism.Lignin metabolism||Response to stimulus.Stress response.Abiotic stress response.Oxidative stress response||	Laccase	E1_10_3_2	AT5G48100	0.00923863	0.552316	1.09439	-0.542073
VIT_18s0075g00960	Metabolism.single reactions||Transport overview.Incompletely characterized transport systems.Recognized transporters of unknown biochemical mechanism.Iron/Lead Transporter.Oxidase-dep Fe2+ Transporter||Metabolism.Secondary metabolism.Phenylpropanoid metabolism.Lignin metabolism||Response to stimulus.Stress response.Abiotic stress response.Oxidative stress response||	Laccase	E1_10_3_2	AT5G48100	0.000358087	0.857568	1.10012	-0.242554
VIT_18s0117g00450	Metabolism.single reactions||Transport overview.Incompletely characterized transport systems.Recognized transporters of unknown biochemical mechanism.Iron/Lead Transporter.Oxidase-dep Fe2+ Transporter||Metabolism.Secondary metabolism.Phenylpropanoid metabolism.Lignin metabolism||Response to stimulus.Stress response.Abiotic stress response.Oxidative stress response||	Laccase	E1_10_3_2	AT5G48100	0.0015137	0.62156	1.12691	-0.505355
VIT_18s0117g00550	Metabolism.single reactions||Transport overview.Incompletely characterized transport systems.Recognized transporters of unknown biochemical mechanism.Iron/Lead Transporter.Oxidase-dep Fe2+ Transporter||Metabolism.Secondary metabolism.Phenylpropanoid metabolism.Lignin metabolism||Response to stimulus.Stress response.Abiotic stress response.Oxidative stress response||	Laccase	E1_10_3_2	AT5G48100	0.00501249	0.880543	1.14295	-0.262406
VIT_18s0075g00540	Metabolism.single reactions||Transport overview.Incompletely characterized transport systems.Recognized transporters of unknown biochemical mechanism.Iron/Lead Transporter.Oxidase-dep Fe2+ Transporter||Metabolism.Secondary metabolism.Phenylpropanoid metabolism.Lignin metabolism||Response to stimulus.Stress response.Abiotic stress response.Oxidative stress response||	Laccase	E1_10_3_2	AT5G09360	0.00788575	3.65251	1.29922	2.35329
VIT_18s0001g01280	Metabolism.single reactions||Transport overview.Incompletely characterized transport systems.Recognized transporters of unknown biochemical mechanism.Iron/Lead Transporter.Oxidase-dep Fe2+ Transporter||Metabolism.Secondary metabolism.Phenylpropanoid metabolism.Lignin metabolism||Response to stimulus.Stress response.Abiotic stress response.Oxidative stress response||	Laccase	E1_10_3_2		0.00247811	5.12012	1.67174	3.44838
VIT_18s0001g00400	Metabolism.single reactions||Transport overview.Incompletely characterized transport systems.Recognized transporters of unknown biochemical mechanism.Iron/Lead Transporter.Oxidase-dep Fe2+ Transporter||Metabolism.Secondary metabolism.Phenylpropanoid metabolism.Lignin metabolism||Response to stimulus.Stress response.Abiotic stress response.Oxidative stress response||	Laccase	E1_10_3_2	AT5G09360	0.00538583	2.95694	2.25262	0.704318
VIT_00s0444g00010	Metabolism.single reactions||Transport overview.Incompletely characterized transport systems.Recognized transporters of unknown biochemical mechanism.Iron/Lead Transporter.Oxidase-dep Fe2+ Transporter||Metabolism.Secondary metabolism.Phenylpropanoid metabolism.Lignin metabolism||Response to stimulus.Stress response.Abiotic stress response.Oxidative stress response||	Laccase	E1_10_3_2	AT5G48100	0.00189677	4.55946	2.34644	2.21301
VIT_00s2280g00010	Metabolism.single reactions||Transport overview.Incompletely characterized transport systems.Recognized transporters of unknown biochemical mechanism.Iron/Lead Transporter.Oxidase-dep Fe2+ Transporter||Metabolism.Secondary metabolism.Phenylpropanoid metabolism.Lignin metabolism||Response to stimulus.Stress response.Abiotic stress response.Oxidative stress response||	Laccase	E1_10_3_2		0.00696742	5.14186	2.52691	2.61495
VIT_18s0001g00790	Metabolism.single reactions||Transport overview.Incompletely characterized transport systems.Recognized transporters of unknown biochemical mechanism.Iron/Lead Transporter.Oxidase-dep Fe2+ Transporter||Metabolism.Secondary metabolism.Phenylpropanoid metabolism.Lignin metabolism||Response to stimulus.Stress response.Abiotic stress response.Oxidative stress response||	Laccase	E1_10_3_2	AT5G09360	0.0098412	3.64515	2.56072	1.08443
VIT_00s0731g00010	Metabolism.single reactions||Transport overview.Incompletely characterized transport systems.Recognized transporters of unknown biochemical mechanism.Iron/Lead Transporter.Oxidase-dep Fe2+ Transporter||Metabolism.Secondary metabolism.Phenylpropanoid metabolism.Lignin metabolism||Response to stimulus.Stress response.Abiotic stress response.Oxidative stress response||	Laccase	E1_10_3_2		0.00497725	6.18006	3.0141	3.16596
VIT_18s0075g00830	Metabolism.single reactions||Transport overview.Incompletely characterized transport systems.Recognized transporters of unknown biochemical mechanism.Iron/Lead Transporter.Oxidase-dep Fe2+ Transporter||Metabolism.Secondary metabolism.Phenylpropanoid metabolism.Lignin metabolism||Response to stimulus.Stress response.Abiotic stress response.Oxidative stress response||	Laccase	E1_10_3_2	AT5G09360	0.00683263	6.15842	3.9616	2.19682
VIT_18s0122g00690	Metabolism.single reactions||Transport overview.Incompletely characterized transport systems.Recognized transporters of unknown biochemical mechanism.Iron/Lead Transporter.Oxidase-dep Fe2+ Transporter||Metabolism.Secondary metabolism.Phenylpropanoid metabolism.Lignin metabolism||Response to stimulus.Stress response.Abiotic stress response.Oxidative stress response||	Laccase	E1_10_3_2	AT5G09360	0.00412219	5.34388	4.68492	0.658957
VIT_18s0001g00080	Metabolism.single reactions||Transport overview.Incompletely characterized transport systems.Recognized transporters of unknown biochemical mechanism.Iron/Lead Transporter.Oxidase-dep Fe2+ Transporter||Metabolism.Secondary metabolism.Phenylpropanoid metabolism.Lignin metabolism||Response to stimulus.Stress response.Abiotic stress response.Oxidative stress response||	Laccase	E1_10_3_2	AT5G48100	0.000439252	9.01559	4.69689	4.3187
VIT_18s0001g00310	Metabolism.single reactions||Transport overview.Incompletely characterized transport systems.Recognized transporters of unknown biochemical mechanism.Iron/Lead Transporter.Oxidase-dep Fe2+ Transporter||Metabolism.Secondary metabolism.Phenylpropanoid metabolism.Lignin metabolism||Response to stimulus.Stress response.Abiotic stress response.Oxidative stress response||	Laccase	E1_10_3_2	AT5G09360	0.00119904	8.6998	5.13856	3.56125
VIT_18s0117g00590	Metabolism.single reactions||Transport overview.Incompletely characterized transport systems.Recognized transporters of unknown biochemical mechanism.Iron/Lead Transporter.Oxidase-dep Fe2+ Transporter||Metabolism.Secondary metabolism.Phenylpropanoid metabolism.Lignin metabolism||Response to stimulus.Stress response.Abiotic stress response.Oxidative stress response||	Laccase	E1_10_3_2	AT5G09360	0.000353635	7.99099	5.42742	2.56358
VIT_18s0001g00680	Metabolism.single reactions||Transport overview.Incompletely characterized transport systems.Recognized transporters of unknown biochemical mechanism.Iron/Lead Transporter.Oxidase-dep Fe2+ Transporter||Metabolism.Secondary metabolism.Phenylpropanoid metabolism.Lignin metabolism||Response to stimulus.Stress response.Abiotic stress response.Oxidative stress response||	Laccase	E1_10_3_2	AT5G09360	0.00347431	9.2365	5.53461	3.70189
VIT_02s0025g02960	Metabolism.Secondary metabolism.Phenylpropanoid metabolism.Flavonoid metabolism.Flavonoid biosynthesis||	Naringenin,2-oxoglutarate 3-dioxygenase	E1_14_11_9	AT4G10490	0.00914483	1.94127	0.762806	1.17847
VIT_02s0012g00410	Metabolism.Secondary metabolism.Phenylpropanoid metabolism.Flavonoid metabolism.Flavonoid biosynthesis||	Naringenin,2-oxoglutarate 3-dioxygenase	E1_14_11_9	AT1G17020	0.0055757	3.42969	1.65943	1.77026
VIT_02s0033g00270	Metabolism.Secondary metabolism.Phenylpropanoid metabolism.Phenylpropanoid biosynthesis||Metabolism.Secondary metabolism.Phenylpropanoid metabolism.Lignan metabolism.Lignan biosynthesis||	Pinoresinol-lariciresinol reductase	PLR	AT1G32100	0.00140735	1.11019	0.535635	0.574553
VIT_02s0025g02920	Metabolism.Secondary metabolism.Phenylpropanoid metabolism.Flavonoid metabolism.Flavonoid biosynthesis||	Quercetin 3-O-methyltransferase 1	E2_1_1_76	AT5G54160	0.00137659	1.09975	0.872956	0.226789
VIT_01s0011g05930	Unclear||	S-adenosyl-L-methionine:carboxyl methyltransferase		AT1G68040	0.00820091	-0.65866	-3.21011	2.55145
VIT_06s0080g01000	Metabolism.Secondary metabolism.Phenylpropanoid metabolism.Phenylpropanoid biosynthesis||Metabolism.Secondary metabolism.Phenylpropanoid metabolism.Lignan metabolism.Lignan biosynthesis||	Secoisolariciresinol dehydrogenase	SIRD	AT3G51680	0.00149998	-1.58086	-2.01246	0.431601
VIT_08s0058g00790	Metabolism.Secondary metabolism.Phenylpropanoid metabolism.Phenylpropanoid biosynthesis||Metabolism.Secondary metabolism.Phenylpropanoid metabolism.Lignan metabolism.Lignan biosynthesis||	Secoisolariciresinol dehydrogenase	SIRD	AT3G51680	0.00190694	1.79088	0.955825	0.835052
VIT_18s0122g00450	Metabolism.Secondary metabolism.Phenylpropanoid metabolism.Phenylpropanoid biosynthesis||	Sinapyl alcohol dehydrogenase	E1_1_1_195	AT4G37970	0.00184522	4.39664	1.67309	2.72355
VIT_03s0017g02140	Metabolism.Secondary metabolism.Phenylpropanoid metabolism.Flavonoid metabolism.Flavonoid biosynthesis.Flavonoid-glycoside biosynthesis||	Tetrahydroxychalcone 2'-glucosyltransferase	THCGT	AT3G21790	0.000507949	2.55333	0.152255	2.40107
VIT_06s0004g07250	Unclear||	UDP-glucoronosyl and UDP-glucosyl transferase		AT2G30150	0.00423869	3.23475	1.04509	2.18966
VIT_06s0004g07240	Unclear||	UDP-glucoronosyl and UDP-glucosyl transferase		AT2G30150	0.00173891	2.71001	1.08896	1.62106
VIT_06s0004g01640	Unclear||	UDP-glucoronosyl and UDP-glucosyl transferase		AT5G12890	0.00220707	2.6075	1.45183	1.15567
VIT_06s0004g07270	Unclear||	UDP-glucoronosyl and UDP-glucosyl transferase		AT2G30150	0.000289772	3.19808	2.55699	0.641086
VIT_05s0062g00310	Metabolism.Secondary metabolism.Phenylpropanoid metabolism.Flavonoid metabolism.Flavonoid biosynthesis.Anthocyanin biosynthesis.Anthocyanin-glycoside biosynthesis||	UDP-glucoronosyl/UDP-glucosyl transferase UGT75C1	UGT75C1	AT4G15550	0.00267245	3.73884	0.997168	2.74167
VIT_05s0062g00300	Metabolism.Secondary metabolism.Phenylpropanoid metabolism.Flavonoid metabolism.Flavonoid biosynthesis.Anthocyanin biosynthesis.Anthocyanin-glycoside biosynthesis||	UDP-glucoronosyl/UDP-glucosyl transferase UGT75C1	UGT75C1	AT4G15550	0.004698	3.78176	1.50841	2.27335
VIT_05s0062g00740	Metabolism.Secondary metabolism.Phenylpropanoid metabolism.Flavonoid metabolism.Flavonoid biosynthesis.Anthocyanin biosynthesis.Anthocyanin-glycoside biosynthesis||	UDP-glucoronosyl/UDP-glucosyl transferase UGT75C1	UGT75C1	AT4G14090	0.000526372	1.52623	1.91797	-0.391735
VIT_03s0017g02120	Metabolism.Secondary metabolism.Phenylpropanoid metabolism.Flavonoid metabolism.Flavonoid biosynthesis.Flavonoid-glycoside biosynthesis||	UDP-glucose flavonoid 3-O-glucosyltransferase 2	E2_4_1_91	AT3G21790	0.0032763	4.10702	0.976596	3.13042
VIT_06s0004g06380	Metabolism.Secondary metabolism.Phenylpropanoid metabolism.Flavonoid metabolism.Flavonoid biosynthesis.Anthocyanin biosynthesis.Anthocyanin-glycoside biosynthesis||	UDP-glucose: anthocyanidin 5,3-O-glucosyltransferase	RHGT1	AT1G07250	0.00183583	-2.30764	-2.40856	0.10092
VIT_16s0115g00340	Metabolism.Secondary metabolism.Phenylpropanoid metabolism.Flavonoid metabolism.Flavonoid biosynthesis.Anthocyanin biosynthesis||	UDP-glucose: anthocyanidin 5,3-O-glucosyltransferase	E2_4_1_238	AT3G16520	3.22e-05	1.63306	0.982455	0.650609
VIT_11s0052g01580	Metabolism.Secondary metabolism.Phenylpropanoid metabolism.Flavonoid metabolism.Flavonoid biosynthesis.Flavonoid-glycoside biosynthesis||	UDP-glucose:anthocyanidin 3-O-glucosyltransferase	E2_4_1_91	AT5G17050	0.009793	-1.13869	-0.483178	-0.655517
VIT_05s0062g00700	Metabolism.Secondary metabolism.Phenylpropanoid metabolism.Flavonoid metabolism.Flavonoid biosynthesis.Flavonoid-glycoside biosynthesis||	UDP-glucose:flavonoid 7-O-glucosyltransferase	E2_4_1_237	AT4G15550	0.00725412	3.41589	1.01356	2.40233
VIT_05s0062g00710	Metabolism.Secondary metabolism.Phenylpropanoid metabolism.Flavonoid metabolism.Flavonoid biosynthesis.Flavonoid-glycoside biosynthesis||	UDP-glucose:flavonoid 7-O-glucosyltransferase	E2_4_1_237	AT4G14090	0.00318132	4.67176	1.08475	3.58701
VIT_05s0062g00270	Metabolism.Secondary metabolism.Phenylpropanoid metabolism.Flavonoid metabolism.Flavonoid biosynthesis.Flavonoid-glycoside biosynthesis||	UDP-glucose:flavonoid 7-O-glucosyltransferase	E2_4_1_237	AT4G15550	0.00387705	3.09775	1.48061	1.61714
VIT_04s0023g01480	Metabolism.single reactions||Metabolism.Cellular metabolism.Oxidation reduction.Flavin-containing monooxygenase||	Dimethylaniline monooxygenase, N-oxide-forming	E1_14_13_8	AT5G25620	0.00153166	3.3836	1.68856	1.69503
VIT_07s0104g01260	Metabolism.single reactions||Metabolism.Cellular metabolism.Oxidation reduction.Flavin-containing monooxygenase||	flavin-containing monooxygenase	E1_14_13_8	AT1G48910	0.00176395	3.53589	1.5194	2.01649
VIT_02s0154g00160	Metabolism.single reactions||Metabolism.Cellular metabolism.Oxidation reduction.Flavin-containing monooxygenase||	flavin-containing monooxygenase family protein / FMO family protein	E1_14_13_8	AT1G62600	0.000990029	1.8302	0.829058	1.00114
VIT_17s0000g08100	Unclear||	UDP-glucoronosyl and UDP-glucosyl transferase		AT2G16890	0.00869039	-0.958036	-0.253018	-0.705018
VIT_11s0103g00560	Diverse functions.Gene family with diverse functions.Pentatricopeptide domain family||	Pentatricopeptide (PPR) repeat		AT1G11290	0.00258289	8.41785	5.95477	2.46308
VIT_00s0271g00080	Diverse functions.Gene family with diverse functions.Pentatricopeptide domain family||	Pentatricopeptide (PPR) repeat membrane-associated salt-inducible protein		AT3G13160	0.000234017	3.59789	2.28694	1.31094
VIT_14s0060g00400	Diverse functions.Gene family with diverse functions.Pentatricopeptide domain family||	Pentatricopeptide (PPR) repeat-containing		AT5G64320	0.00782734	-2.05568	-1.70815	-0.347524
VIT_08s0007g04970	Diverse functions.Gene family with diverse functions.Pentatricopeptide domain family||	Pentatricopeptide (PPR) repeat-containing		AT5G66520	0.00394768	2.32244	1.73459	0.587843
VIT_08s0040g03370	Diverse functions.Gene family with diverse functions.Pentatricopeptide domain family||	Pentatricopeptide (PPR) repeat-containing		AT3G53700	3.47e-06	1.1668	1.80882	-0.64202
VIT_08s0007g03980	Diverse functions.Gene family with diverse functions.Pentatricopeptide domain family||	Pentatricopeptide (PPR) repeat-containing		AT5G12100	0.00424668	3.4828	1.98299	1.49981
VIT_05s0020g03830	Diverse functions.Gene family with diverse functions.Pentatricopeptide domain family||	Pentatricopeptide (PPR) repeat-containing		AT3G22670	0.00118563	4.34793	2.44035	1.90758
VIT_14s0083g00550	Diverse functions.Gene family with diverse functions.Pentatricopeptide domain family||	Pentatricopeptide (PPR) repeat-containing		AT5G38730	0.0040677	5.78192	2.89377	2.88814
VIT_19s0014g02920	Diverse functions.Gene family with diverse functions.Pentatricopeptide domain family||	Pentatricopeptide (PPR) repeat-containing		AT4G21705	0.000702822	7.51258	4.78873	2.72385
VIT_02s0012g00840	Diverse functions.Gene family with diverse functions.Pentatricopeptide domain family||	Pentatricopeptide (PPR) repeat-containing protein		AT1G08070	0.00682822	-2.58257	-2.95875	0.376179
VIT_07s0151g00620	Diverse functions.Gene family with diverse functions.Pentatricopeptide domain family||	Pentatricopeptide (PPR) repeat-containing protein		AT1G03100	0.00511327	-2.08872	-2.25033	0.161611
VIT_15s0048g00810	Diverse functions.Gene family with diverse functions.Pentatricopeptide domain family||	Pentatricopeptide (PPR) repeat-containing protein		AT1G01970	0.00139344	-1.79011	-1.35842	-0.431691
VIT_00s0207g00190	Diverse functions.Gene family with diverse functions.Pentatricopeptide domain family||	Pentatricopeptide (PPR) repeat-containing protein		AT2G29760	0.0003304	0.630475	1.04745	-0.41697
VIT_01s0011g04690	Diverse functions.Gene family with diverse functions.Pentatricopeptide domain family||	Pentatricopeptide (PPR) repeat-containing protein		AT1G71060	0.00336758	3.0194	1.13382	1.88558
VIT_12s0028g03870	Diverse functions.Gene family with diverse functions.Pentatricopeptide domain family||	Pentatricopeptide (PPR) repeat-containing protein		AT2G20710	0.00685401	2.02025	1.39427	0.625987
VIT_14s0108g01060	Diverse functions.Gene family with diverse functions.Pentatricopeptide domain family||	Pentatricopeptide (PPR) repeat-containing protein		AT5G15300	0.00811785	3.29177	1.84061	1.45116
VIT_18s0001g07250	Diverse functions.Gene family with diverse functions.Pentatricopeptide domain family||	Pentatricopeptide (PPR) repeat-containing protein		AT5G18475	0.000838512	7.12875	4.17973	2.94902
VIT_10s0597g00040	Diverse functions.Gene family with diverse functions.Pentatricopeptide domain family||	Pentatricopeptide (PPR) repeat-containing protein		AT4G21705	0.0037741	8.4349	6.58359	1.85131
VIT_15s0021g01680	Diverse functions.Gene family with diverse functions.Pentatricopeptide domain family||	Pentatricopeptide repeat-containing protein		AT2G44880	0.00725651	-1.76986	-1.04115	-0.728713
VIT_17s0000g07260	Metabolism.Primary metabolism.Carbohydrate metabolism.Polysaccharide metabolism.Starch and sucrose metabolism||Metabolism.Primary metabolism.Carbohydrate metabolism.Polysaccharide metabolism.Beta-1,3 glucan metabolism.Beta-1,3 glucan catabolism||	Glucan endo-1,3-beta-glucosidase 3 precursor	E3_2_1_39	AT1G18650	0.00708026	-3.00247	-1.70555	-1.29692
VIT_12s0057g00700	Metabolism.Primary metabolism.Carbohydrate metabolism.Polysaccharide metabolism.Starch and sucrose metabolism||Metabolism.Primary metabolism.Carbohydrate metabolism.Polysaccharide metabolism.Beta-1,3 glucan metabolism.Beta-1,3 glucan catabolism||	Glucan endo-1,3-beta-glucosidase 3 precursor	E3_2_1_39	AT5G35740	0.00605285	-1.92592	-1.0236	-0.902323
VIT_10s0116g01640	Metabolism.Primary metabolism.Carbohydrate metabolism.Polysaccharide metabolism.Starch and sucrose metabolism||Metabolism.Primary metabolism.Carbohydrate metabolism.Polysaccharide metabolism.Beta-1,3 glucan metabolism.Beta-1,3 glucan catabolism||	Glucan endo-1,3-beta-glucosidase 3 precursor	E3_2_1_39	AT2G01630	0.000306193	2.5309	1.16969	1.36121
VIT_12s0059g01320	Metabolism.Primary metabolism.Carbohydrate metabolism.Polysaccharide metabolism.Starch and sucrose metabolism||Metabolism.Primary metabolism.Carbohydrate metabolism.Polysaccharide metabolism.Beta-1,3 glucan metabolism.Beta-1,3 glucan catabolism||	Glucan endo-1,3-beta-glucosidase 7 precursor	E3_2_1_39	AT2G05790	0.00146374	-1.54755	-1.29827	-0.249276
VIT_18s0001g12390	Metabolism.Primary metabolism.Carbohydrate metabolism.Polysaccharide metabolism.Starch and sucrose metabolism||Metabolism.Primary metabolism.Carbohydrate metabolism.Polysaccharide metabolism.Beta-1,3 glucan metabolism.Beta-1,3 glucan catabolism||	Glucan endo-1,3-beta-glucosidase 7 precursor	E3_2_1_39	AT2G16230	0.0044982	-1.45253	-1.27033	-0.182197
VIT_04s0023g03550	Response to stimulus.Stress response||	Thaumatin		AT4G38660	0.00137737	4.19008	1.91354	2.27654
VIT_04s0023g03540	Response to stimulus.Stress response||	Thaumatin SCUTL1		AT4G36010	0.0027316	2.04298	1.08454	0.958447
VIT_12s0028g00400	Metabolism.Primary metabolism.Carbohydrate metabolism.Polysaccharide metabolism.Starch and sucrose metabolism||Metabolism.Primary metabolism.Carbohydrate metabolism.Polysaccharide metabolism.Beta-1,3 glucan metabolism.Callose biosynthesis||	1,3-beta-glucan synthase	E2_4_1_34	AT1G06490	0.00566763	2.13243	1.29797	0.834459
VIT_15s0046g01590	Metabolism.Primary metabolism.Carbohydrate metabolism.Monosaccharide metabolism.Amino sugar metabolism||Response to stimulus.Stress response||	Acidic chitinase III	E3_2_1_14	AT5G24090	0.00244693	1.71249	0.624753	1.08774
VIT_15s0046g01610	Metabolism.Primary metabolism.Carbohydrate metabolism.Monosaccharide metabolism.Amino sugar metabolism||Response to stimulus.Stress response||	Acidic endochitinase (CHIB1)	E3_2_1_14		0.00276253	1.31465	0.945618	0.369027
VIT_03s0063g00450	Metabolism.Primary metabolism.Carbohydrate metabolism.Polysaccharide metabolism.Starch and sucrose metabolism||	Alpha-amylase	E3_2_1_1	AT4G25000	0.00588838	-1.3946	-0.802369	-0.592227
VIT_00s0270g00120	Metabolism.Primary metabolism.Carbohydrate metabolism.Polysaccharide metabolism.Starch and sucrose metabolism.Starch biosynthesis catabolism.Starch catabolism inhibitor||Metabolism.Primary metabolism.Protein metabolism and modification.Proteolysis.Protease inhibition||	Alpha-amylase/subtilisin inhibitor	E3_2_1_1	AT1G17860	0.00799124	-1.18323	-0.592848	-0.590381
VIT_17s0119g00150	Metabolism.Primary metabolism.Carbohydrate metabolism.Polysaccharide metabolism.Starch and sucrose metabolism.Starch biosynthesis catabolism.Starch catabolism inhibitor||Metabolism.Primary metabolism.Protein metabolism and modification.Proteolysis.Protease inhibition||	Alpha-amylase/subtilisin inhibitor	E3_2_1_1	AT1G17860	0.00362935	3.3962	1.48787	1.90833
VIT_05s0077g01150	Metabolism.Primary metabolism.Carbohydrate metabolism.Polysaccharide metabolism.Beta-1,3 glucan metabolism.Beta-1,3 glucan catabolism||	Beta-1,3-glucanase	E3_2_1_6	AT3G57240	0.00661304	1.51373	0.747319	0.766415
VIT_08s0007g06040	Metabolism.Primary metabolism.Carbohydrate metabolism.Polysaccharide metabolism.Beta-1,3 glucan metabolism.Beta-1,3 glucan catabolism||	Beta-1,3-glucanase	E3_2_1_6	AT3G57240	0.00842467	6.6605	4.55552	2.10497
VIT_11s0149g00280	Metabolism.Primary metabolism.Carbohydrate metabolism.Monosaccharide metabolism.Amino sugar metabolism||Response to stimulus.Stress response||	Chitinase A	E3_2_1_14	AT4G19810	0.000918097	3.38137	0.600168	2.7812
VIT_07s0005g02560	Metabolism.Primary metabolism.Carbohydrate metabolism.Monosaccharide metabolism.Amino sugar metabolism||Response to stimulus.Stress response||	Chitinase Class I	E3_2_1_14	AT1G02360	0.0013606	-1.06517	-0.423407	-0.641766
VIT_05s0094g00360	Metabolism.Primary metabolism.Carbohydrate metabolism.Monosaccharide metabolism.Amino sugar metabolism||Response to stimulus.Stress response||	Chitinase class IV	E3_2_1_14	AT3G54420	0.00415305	-1.46514	-0.799623	-0.665521
VIT_05s0094g00200	Metabolism.Primary metabolism.Carbohydrate metabolism.Monosaccharide metabolism.Amino sugar metabolism||Response to stimulus.Stress response||	Chitinase class IV	E3_2_1_14	AT3G54420	0.00243916	3.37796	0.0857602	3.2922
VIT_05s0094g00320	Metabolism.Primary metabolism.Carbohydrate metabolism.Monosaccharide metabolism.Amino sugar metabolism||Response to stimulus.Stress response||	Chitinase, class IV [Vitis vinifera]	E3_2_1_14	AT3G54420	0.00745332	1.57594	0.934853	0.641088
VIT_00s0187g00120	Metabolism.Primary metabolism.Protein metabolism and modification.Proteolysis.Protease inhibition||	Cystatin			0.00412435	0.322359	1.24773	-0.925373
VIT_03s0038g03400	Metabolism.Primary metabolism.Carbohydrate metabolism.Monosaccharide metabolism.Amino sugar metabolism||Response to stimulus.Stress response||	Endochitinase 1, basic	E3_2_1_14	AT3G12500	0.00072448	-1.18457	-0.460157	-0.724417
VIT_06s0080g00420	Metabolism.Primary metabolism.Carbohydrate metabolism.Polysaccharide metabolism.Starch and sucrose metabolism||Metabolism.Primary metabolism.Carbohydrate metabolism.Polysaccharide metabolism.Beta-1,3 glucan metabolism.Beta-1,3 glucan catabolism||	Glucan endo-1,3-beta-glucosidase 7 precursor	E3_2_1_39	AT2G27500	0.00807448	-1.35141	-0.599705	-0.7517
VIT_19s0090g01070	Metabolism.Primary metabolism.Carbohydrate metabolism.Polysaccharide metabolism.Starch and sucrose metabolism||Metabolism.Primary metabolism.Carbohydrate metabolism.Polysaccharide metabolism.Beta-1,3 glucan metabolism.Beta-1,3 glucan catabolism||	Glucan endo-1,3-beta-glucosidase 7 precursor	E3_2_1_39	AT5G55180	0.00754737	0.951715	1.07791	-0.126199
VIT_06s0061g00100	Metabolism.Primary metabolism.Carbohydrate metabolism.Polysaccharide metabolism.Starch and sucrose metabolism||Metabolism.Primary metabolism.Carbohydrate metabolism.Polysaccharide metabolism.Beta-1,3 glucan metabolism.Beta-1,3 glucan catabolism||	Glucan endo-1,3-beta-glucosidase, acidic isoform precursor	E3_2_1_39	AT3G57240	0.00339032	2.60074	1.03978	1.56096
VIT_05s0020g05000	Metabolism.Primary metabolism.Protein metabolism and modification.Proteolysis||	Inhibitor of trypsin and hageman factor (CMTI-V)			0.00054732	-3.45895	-2.91595	-0.542999
VIT_05s0020g05020	Metabolism.Primary metabolism.Protein metabolism and modification.Proteolysis||	Inhibitor of trypsin and hageman factor (CMTI-V)			0.00193325	-2.03939	-2.15405	0.114665
VIT_16s0098g00460	Unclear||	Lipase class 3		AT5G24230	0.00585837	-1.19748	-0.89469	-0.302791
VIT_10s0003g04210	Unclear||	Lipase class 3		AT1G30370	0.00830468	-1.84649	-0.887219	-0.959273
VIT_07s0141g00360	Unclear||	Lipase class 3		AT2G30550	0.00031736	1.40109	1.48205	-0.0809639
VIT_10s0003g04200	Unclear||	Lipase class 3		AT1G30370	0.000550892	9.49642	5.51937	3.97705
VIT_09s0002g00510	Unclear||	Lipase GDSL 1		AT5G40990	0.00861417	1.55234	0.728216	0.824128
VIT_02s0025g04340	Response to stimulus.Stress response.Abiotic stress response.Osmotic stress response||Response to stimulus.Stress response.Biotic stress response||	Osmotin		AT4G11650	0.000561802	1.33658	0.713884	0.622701
VIT_05s0077g01690	Response to stimulus.Stress response.Biotic stress response||	Pathogenesis protein 10 [Vitis vinifera]			0.00415897	-1.06926	-0.391734	-0.67753
VIT_05s0077g01580	Response to stimulus.Stress response.Biotic stress response||	Pathogenesis protein 10 [Vitis vinifera]		AT1G24020	0.00689102	1.64662	0.548198	1.09842
VIT_03s0088g00700	Signaling.Hormone Signaling.Jasmonate salicylate signaling.Jasmonate Signaling.Jasmonate-mediated Signaling pathway||Response to stimulus.Stress response.Biotic stress response.Plant-pathogen interaction||Signaling.Hormone Signaling.Jasmonate salicylate signaling.Salicylic acid Signaling.Salicylic acid-responsive||	Pathogenesis related protein 1 precursor (pr1 gene)	PRP1	AT1G50060	0.00454255	-1.23821	-0.233368	-1.00484
VIT_14s0081g00050	Response to stimulus.Stress response.Biotic stress response||	PATHOgenesIS-related 4		AT3G04720	3.74e-06	2.91896	0.0234696	2.89549
VIT_03s0088g00690	Signaling.Hormone Signaling.Jasmonate salicylate signaling.Jasmonate Signaling.Jasmonate-mediated Signaling pathway||Response to stimulus.Stress response.Biotic stress response.Plant-pathogen interaction||Signaling.Hormone Signaling.Jasmonate salicylate signaling.Salicylic acid Signaling.Salicylic acid-responsive||	Pathogenesis-related protein 1 precursor (PRP 1)	PRP1	AT1G50060	0.000917542	-3.48927	-3.4379	-0.0513713
VIT_18s0001g15660	Response to stimulus.Stress response.Abiotic stress response||	Pathogen-related		AT1G78780	0.00438518	2.9636	1.37168	1.59192
VIT_08s0007g00820	Metabolism.Primary metabolism.Protein metabolism and modification.Proteolysis.Protease inhibition||	Proteinase inhibitor			0.00375599	1.34569	0.486469	0.859221
VIT_05s0020g05040	Metabolism.Primary metabolism.Protein metabolism and modification.Proteolysis.Protease inhibition||	Proteinase inhibitor 1 PPI3B2			0.00869437	-1.26825	-0.364047	-0.904198
VIT_02s0087g00750	Metabolism.Primary metabolism.Protein metabolism and modification.Proteolysis.Protease inhibition||	Proteinase inhibitor I4, serpin		AT1G55230	0.00992191	-6.28573	-6.42324	0.137509
VIT_02s0025g04290	Response to stimulus.Stress response||	Thaumatin			0.00343504	0.539101	-0.874759	1.41386
VIT_02s0025g04300	Response to stimulus.Stress response||	Thaumatin		AT4G11650	0.00339852	0.806542	-0.504926	1.31147
VIT_18s0001g14480	Response to stimulus.Stress response||	Thaumatin SCUTL1		AT1G20030	0.0086404	1.25253	0.679848	0.572684
VIT_18s0001g14790	Unclear||	Lipase 3 (EXL3) family II extracellular		AT1G75900	0.00345107	-4.38124	-3.99445	-0.386793
VIT_17s0000g10060	Unclear||	Lipase GDSL		AT3G48460	0.00309222	-2.28066	-1.46552	-0.815142
VIT_01s0137g00700	Unclear||	Lipase GDSL		AT5G14450	0.0092246	1.45848	0.346816	1.11167
VIT_18s0001g02760	Unclear||	Lipase GDSL		AT3G26430	0.000839316	0.986515	0.783819	0.202695
VIT_14s0128g00080	Unclear||	Lipase GDSL		AT1G54790	0.00505797	5.56703	4.53053	1.03651
VIT_06s0004g03300	Metabolism.Primary metabolism.Protein metabolism and modification.Protein synthesis.Translation||	2',3'-cyclic-nucleotide 3'-phosphodiesterase		AT1G07910	0.00487697	2.70536	1.48655	1.21882
VIT_05s0094g01530	Metabolism.Primary metabolism.Protein metabolism and modification.Protein folding.Chaperone-mediated protein folding.HSP-mediated protein folding.HSP-mediated protein folding co-chaperone||Cellular process.Cell growth and death.Cell growth||	ARL (ARGOS)			0.00301033	1.68782	0.841526	0.846297
VIT_01s0010g02840	Metabolism.Primary metabolism.Protein metabolism and modification.Protein folding.Chaperone-mediated protein folding||	Chaperone BCS1 mitochondrial	K08900	AT3G50940	0.00167632	-1.57614	-1.06636	-0.509773
VIT_14s0060g02090	Metabolism.Primary metabolism.Protein metabolism and modification.Protein folding.Chaperone-mediated protein folding||	Copper chaperone (CCH)		AT5G27690	0.00400445	5.06769	2.81557	2.25212
VIT_17s0000g04890	Metabolism.Primary metabolism.Protein metabolism and modification.Protein synthesis.Translation||	D-aminoacyl-tRNA deacylase GEKO1		AT2G03800	3.96e-05	5.03667	5.31045	-0.273782
VIT_16s0022g00510	Metabolism.Primary metabolism.Protein metabolism and modification.Protein folding.Chaperone-mediated protein folding.HSP-mediated protein folding||	Heat shock 22 kDa protein		AT4G25200	0.00568063	1.42365	0.759064	0.664588
VIT_17s0000g07190	Metabolism.Primary metabolism.Protein metabolism and modification.Protein folding.Chaperone-mediated protein folding.HSP-mediated protein folding||Transport overview.Incompletely characterized transport systems.Recognized transporters of unknown biochemical mechanism.Type VI Symbiosis/Virulence Sec Ptw||Metabolism.Primary metabolism.Protein metabolism and modification.Protein folding.Chaperone-me…	Heat shock protein 101	HSP101	AT1G74310	0.00473394	2.11996	0.917849	1.20211
VIT_13s0019g03170	Metabolism.Primary metabolism.Protein metabolism and modification.Protein folding.Chaperone-mediated protein folding.HSP-mediated protein folding||Metabolism.Primary metabolism.Protein metabolism and modification.Protein processing in endoplasmic reticulum||	Heat shock protein 16.9 kDa class I	K13993	AT3G46230	0.00326383	1.56745	0.311902	1.25555
VIT_13s0019g02930	Metabolism.Primary metabolism.Protein metabolism and modification.Protein folding.Chaperone-mediated protein folding.HSP-mediated protein folding||Metabolism.Primary metabolism.Protein metabolism and modification.Protein processing in endoplasmic reticulum||	Heat shock protein 17.6 kDa class I	K13993		0.00217956	1.11836	0.612206	0.506158
VIT_13s0019g03160	Metabolism.Primary metabolism.Protein metabolism and modification.Protein folding.Chaperone-mediated protein folding.HSP-mediated protein folding||Response to stimulus.Stress response.Abiotic stress response.Temperature stress response||Metabolism.Primary metabolism.Protein metabolism and modification.Protein processing in endoplasmic reticulum||	Heat shock protein 17.6 kDa class I	K13993		0.00558623	1.42103	0.853755	0.567279
VIT_13s0019g03000	Metabolism.Primary metabolism.Protein metabolism and modification.Protein folding.Chaperone-mediated protein folding.HSP-mediated protein folding||Response to stimulus.Stress response.Abiotic stress response.Temperature stress response||Metabolism.Primary metabolism.Protein metabolism and modification.Protein processing in endoplasmic reticulum||	Heat shock protein 17.6 kDa class I	K13993		0.00670568	3.30231	1.69581	1.60651
VIT_04s0008g01570	Metabolism.Primary metabolism.Protein metabolism and modification.Protein folding.Chaperone-mediated protein folding.HSP-mediated protein folding||Metabolism.Primary metabolism.Protein metabolism and modification.Protein processing in endoplasmic reticulum||	Heat shock protein 17.6 kDa class II	K13993	AT5G12020	0.000811706	1.27645	0.0297399	1.24671
VIT_04s0008g01590	Metabolism.Primary metabolism.Protein metabolism and modification.Protein folding.Chaperone-mediated protein folding.HSP-mediated protein folding||Metabolism.Primary metabolism.Protein metabolism and modification.Protein processing in endoplasmic reticulum||	Heat shock protein 17.6 kDa class II	K13993	AT5G12020	0.00912575	1.19729	0.651093	0.546198
VIT_18s0041g01230	Metabolism.Primary metabolism.Protein metabolism and modification.Protein folding.Chaperone-mediated protein folding.HSP-mediated protein folding||Metabolism.Primary metabolism.Nucleobase, nucleoside, nucleotide, nucleic acid metabolism.Nucleic acid metabolism.RNA metabolism.RNA processing.mRNA processing.mRNA splicing||Transport overview.Channels and pores.a-Type channels.Cation Channel-forming …	Heat shock protein 70	K03283	AT4G24280	0.00022643	-1.64769	-1.36605	-0.281642
VIT_11s0037g00510	Metabolism.Primary metabolism.Protein metabolism and modification.Protein folding.Chaperone-mediated protein folding.HSP-mediated protein folding||Metabolism.Primary metabolism.Nucleobase, nucleoside, nucleotide, nucleic acid metabolism.Nucleic acid metabolism.RNA metabolism.RNA processing.mRNA processing.mRNA splicing||Transport overview.Channels and pores.a-Type channels.Cation Channel-forming …	Heat shock protein 70	K03283	AT1G16030	0.00551903	1.21397	0.943082	0.270892
VIT_16s0050g01150	Metabolism.Primary metabolism.Protein metabolism and modification.Protein folding.Chaperone-mediated protein folding.HSP-mediated protein folding||Response to stimulus.Stress response.Biotic stress response.Plant-pathogen interaction||Metabolism.Primary metabolism.Protein metabolism and modification.Protein folding.Chaperone-mediated protein folding.HSP-mediated protein folding||Metabolism.Primar…	Heat shock protein 90-1	K04079	AT5G52640	0.00901115	1.32981	0.500994	0.828816
VIT_02s0025g00280	Metabolism.Primary metabolism.Protein metabolism and modification.Protein folding.Chaperone-mediated protein folding.HSP-mediated protein folding||Response to stimulus.Stress response.Biotic stress response.Plant-pathogen interaction||Metabolism.Primary metabolism.Protein metabolism and modification.Protein processing in endoplasmic reticulum||	Heat shock protein 90-1	K04079	AT5G52640	0.000247174	1.39696	0.768351	0.628611
VIT_07s0031g00670	Metabolism.Primary metabolism.Protein metabolism and modification.Protein folding.Chaperone-mediated protein folding.HSP-mediated protein folding||Regulation overview.Regulation of gene expression.Regulation of transcription.Transcription factor.HSF family transcription factor||Response to stimulus.Stress response.Abiotic stress response.Temperature stress response||	Heat shock transcription factor 4	HSF4	AT4G36990	0.000819803	2.48357	2.67836	-0.194789
VIT_10s0597g00050	Metabolism.Primary metabolism.Protein metabolism and modification.Protein folding.Chaperone-mediated protein folding.HSP-mediated protein folding||Regulation overview.Regulation of gene expression.Regulation of transcription.Transcription factor.HSF family transcription factor||Response to stimulus.Stress response.Abiotic stress response.Temperature stress response||	Heat shock transcription factor B2A	HSFB2A_3	AT5G62020	0.00488962	3.45289	1.578	1.87488
VIT_16s0100g00720	Metabolism.Primary metabolism.Protein metabolism and modification.Protein folding.Chaperone-mediated protein folding.HSP-mediated protein folding||Regulation overview.Regulation of gene expression.Regulation of transcription.Transcription factor.HSF family transcription factor||Response to stimulus.Stress response.Abiotic stress response.Temperature stress response||	Heat shock transcription factor B2A	HSFB2A_1	AT5G62020	0.000208139	4.20829	3.41145	0.796839
VIT_02s0025g04170	Metabolism.Primary metabolism.Protein metabolism and modification.Protein folding.Chaperone-mediated protein folding.HSP-mediated protein folding||Regulation overview.Regulation of gene expression.Regulation of transcription.Transcription factor.HSF family transcription factor||Response to stimulus.Stress response.Abiotic stress response.Temperature stress response||	Heat shock transcription factor B2B	HSFB2B	AT4G11660	0.00138544	0.949092	0.963266	-0.0141742
VIT_08s0007g08750	Metabolism.Primary metabolism.Protein metabolism and modification.Protein folding.Chaperone-mediated protein folding.HSP-mediated protein folding||Regulation overview.Regulation of gene expression.Regulation of transcription.Transcription factor.HSF family transcription factor||Response to stimulus.Stress response.Abiotic stress response.Temperature stress response||	Heat shock transcription factor B3	HSFB3	AT2G41690	0.00727704	2.73066	1.88183	0.848827
VIT_08s0007g03900	Metabolism.Primary metabolism.Protein metabolism and modification.Protein folding.Chaperone-mediated protein folding.HSP-mediated protein folding||Regulation overview.Regulation of gene expression.Regulation of transcription.Transcription factor.HSF family transcription factor||Response to stimulus.Stress response.Abiotic stress response.Temperature stress response||	Heat stress transcription factor A3	HSFA3	AT5G03720	0.00592153	2.20612	1.07498	1.13114
VIT_08s0007g04860	Metabolism.Primary metabolism.Protein metabolism and modification.Protein modification.Protein myristoylation||Metabolism.Cellular metabolism.Nitrogen and sulfur metabolism.Nitrogen metabolism.Nitrogen assimilation||	Nodulin family protein		AT2G39210	0.0029721	-1.52625	-0.679424	-0.84683
VIT_01s0146g00110	Metabolism.Primary metabolism.Protein metabolism and modification.Protein folding.Peptidyl prolyl isomerase-mediated protein folding||	Peptidyl-prolyl cis-trans isomerase B (cyclophilin B)	K03768	AT5G13120	6.28e-05	2.75037	1.72445	1.02591
VIT_14s0066g01410	Metabolism.Primary metabolism.Protein metabolism and modification.Protein folding.Peptidyl prolyl isomerase-mediated protein folding||	Peptidylprolyl isomerase	K01802	AT3G01480	0.00302233	1.76713	0.570627	1.1965
VIT_12s0028g03430	Metabolism.Primary metabolism.Protein metabolism and modification.Protein folding||	Prefoldin alpha subunit		AT1G03760	0.00322648	3.50917	2.03937	1.4698
VIT_01s0127g00520	Metabolism.Primary metabolism.Protein metabolism and modification.Protein folding.Disulfide bond rearrangement||	Protein disulfide isomerase	E5_3_4_1	AT1G60420	0.00354484	-0.771163	-2.25625	1.48509
VIT_01s0127g00540	Metabolism.Primary metabolism.Protein metabolism and modification.Protein folding.Disulfide bond rearrangement||	Protein disulfide isomerase	E5_3_4_1	AT1G60420	0.00877267	2.10459	0.671392	1.4332
VIT_01s0127g00560	Metabolism.Primary metabolism.Protein metabolism and modification.Protein folding.Disulfide bond rearrangement||	Protein disulfide isomerase	E5_3_4_1	AT1G60420	0.00741158	3.36403	1.81771	1.54631
VIT_19s0177g00210	Metabolism.Primary metabolism.Protein metabolism and modification.Protein folding.Disulfide bond rearrangement||	Protein disulfide isomerase (PDIL) protein	E5_3_4_1	AT4G27080	0.00895881	3.74057	2.36239	1.37818
VIT_17s0000g08370	Metabolism.Primary metabolism.Protein metabolism and modification.Protein synthesis.Translation||	RCD one 2 (SRO2)		AT5G62520	7.34e-05	9.86246	6.63193	3.23053
VIT_10s0003g00080	Metabolism.Primary metabolism.Protein metabolism and modification.Protein synthesis.Ribosome||	Ribosomal protein L11 methyltransferase	K02867	AT5G44280	0.00452728	2.56048	1.74116	0.819323
VIT_01s0011g03590	Metabolism.Primary metabolism.Protein metabolism and modification.Protein synthesis.Ribosome||	Ribosomal protein L15, chloroplast (CL15) 50S	K02876	AT3G25920	0.00989031	2.00228	1.30861	0.69367
VIT_12s0034g01020	Metabolism.Primary metabolism.Protein metabolism and modification.Protein synthesis.Ribosome||	Ribosomal protein L18	K02881	AT1G14205	0.00470691	2.72581	1.5612	1.16461
VIT_05s0094g01100	Metabolism.Primary metabolism.Protein metabolism and modification.Protein synthesis.Ribosome||	Ribosomal protein L2	K02886	AT2G44065	0.00166098	1.39815	0.815224	0.582928
VIT_06s0004g07940	Metabolism.Primary metabolism.Protein metabolism and modification.Protein synthesis.Ribosome||	Ribosomal protein S26 (RPS26C) 40S	K02976	AT3G56340	0.00240567	3.01922	2.66086	0.358364
VIT_10s0003g04610	Metabolism.Primary metabolism.Protein metabolism and modification.Protein synthesis.Ribosome||	RNA, U3 small nucleolar interacting protein 2		AT4G05410	0.00530086	9.7711	6.02855	3.74254
VIT_18s0001g11290	Metabolism.Primary metabolism.Protein metabolism and modification.Protein folding.Protein export||Transport overview.Primary Active Transporters.P-P-bond hydrolysis-driven transporters.Type IV Secretory Pathway (IVSP)||Cellular process.Cellular transport.Protein trafficking||Metabolism.Primary metabolism.Protein metabolism and modification.Protein modification.Protein maturation by peptide bond c…	Signal peptidase 1	K03100	AT1G06870	0.00666059	-1.2689	-0.501538	-0.767365
VIT_04s0008g01550	Metabolism.Primary metabolism.Protein metabolism and modification.Protein folding.Chaperone-mediated protein folding.HSP-mediated protein folding||	Small molecular heat shock protein 17.5		AT5G12020	0.00663745	1.35236	0.563569	0.788793
VIT_12s0034g02390	Metabolism.Primary metabolism.Protein metabolism and modification.Protein folding.Chaperone-mediated protein folding.Chaperonin||	T-complex protein 11		AT1G22930	0.00446462	2.44121	1.75145	0.689763
VIT_02s0025g03730	Metabolism.Primary metabolism.Protein metabolism and modification.Protein synthesis.Translation.Translational initiation||Transport overview.Macromolecule transport.RNA transport||	Translation initiation factor eIF-2B alpha subunit	K03239	AT1G53900	0.000121047	14.2823	9.33687	4.94539
VIT_18s0001g04160	Metabolism.Primary metabolism.Protein metabolism and modification.Protein synthesis.Translation.Translational initiation||Transport overview.Macromolecule transport.RNA transport||	Translation initiation factor eIF-5	K03262	AT1G77840	0.000275306	2.90444	3.44888	-0.544438
VIT_04s0008g06540	Metabolism.Primary metabolism.Protein metabolism and modification.Protein synthesis.Translation.Translational initiation||	Translation initiation factor eIF-5A	K03263	AT1G13950	0.00574274	1.39765	1.16448	0.233168
VIT_02s0025g00650	Diverse functions.Gene family with diverse functions.AAA-type ATPase domain family||	AAA-type ATPase		AT1G64110	0.00819333	-1.89624	-2.11787	0.221635
VIT_16s0050g01850	Diverse functions.Gene family with diverse functions.AAA-type ATPase domain family||	AAA-type ATPase		AT5G52882	0.000385109	-1.9352	-1.1236	-0.8116
VIT_12s0035g00350	Diverse functions.Gene family with diverse functions.AAA-type ATPase domain family||	AAA-type ATPase		AT5G40010	0.000177279	2.51753	3.11082	-0.593288
VIT_15s0048g02990	Diverse functions.Gene family with diverse functions.AAA-type ATPase domain family||	AAA-type ATPase		AT2G46620	0.00050124	3.80162	3.28413	0.517488
VIT_19s0014g01170	Metabolism.Primary metabolism.Protein metabolism and modification.Proteolysis.cytoplasmic and nuclear protein degradation.Ubiquitin-mediated proteolysis||Cellular process.Cell growth and death.Cell division.Mitosis||Regulation overview.Regulation of cell cycle.Regulation of mitosis||	Anaphase-promoting complex component APC6	K03353	AT1G78770	0.00197337	8.77821	4.11284	4.66537
VIT_13s0084g00810	Unknown||	Armadillo		AT1G08315	0.00205173	4.33162	3.50077	0.830849
VIT_19s0090g01790	Unknown||	Armadillo/beta-catenin repeat		AT3G20170	0.00321498	2.68953	1.66049	1.02904
VIT_08s0058g01100	Unknown||	Armadillo/beta-catenin repeat / U-box domain-containing protein		AT5G01830	0.00317393	1.45292	0.108145	1.34477
VIT_04s0043g00840	Unknown||	Armadillo/beta-catenin repeat protein / U-box domain-containing protein		AT3G07360	0.00882156	3.97369	2.43716	1.53654
VIT_06s0061g01030	Metabolism.Primary metabolism.Protein metabolism and modification.Proteolysis.Peptidase-mediated proteolysis||	Aspartic proteinase nepenthesin-2 precursor	E3_4_23_12	AT5G22850	0.000142816	1.75548	1.31312	0.442355
VIT_19s0090g01350	Metabolism.Primary metabolism.Protein metabolism and modification.Proteolysis.Peptidase-mediated proteolysis||	Aspartyl protease	E3_4_23_x		0.00691594	2.98375	1.5262	1.45756
VIT_12s0028g00610	Metabolism.Primary metabolism.Protein metabolism and modification.Proteolysis.Peptidase-mediated proteolysis||	Aspartyl protease	E3_4_23_x	AT3G59080	0.00202209	2.07516	1.72757	0.347586
VIT_00s0510g00050	Metabolism.Primary metabolism.Protein metabolism and modification.Proteolysis.Peptidase-mediated proteolysis||	Aspartyl protease	E3_4_23_x	AT4G35880	0.00517978	4.1368	2.74398	1.39281
VIT_10s0116g01700	Metabolism.Cellular metabolism.Cellular catabolism.Autophagy||Transport overview.Channels and pores.a-Type channels.Neurotransmitter Receptor, Cys loop, Ligand-gated Ion Channel||	Autophagy 8c (APG8c)	K08341	AT1G62040	0.00685497	6.25753	5.35989	0.897641
VIT_03s0063g00600	Metabolism.Cellular metabolism.Cellular catabolism.Autophagy||	Autophagy-related protein 2	ATG2	AT3G19190	0.000448365	4.95306	2.3939	2.55916
VIT_11s0016g01070	Metabolism.Primary metabolism.Protein metabolism and modification.Proteolysis.Peptidase proteins||	Cathepsin H	K01366	AT3G45310	5.11e-05	1.98732	2.14839	-0.161073
VIT_07s0005g05030	Metabolism.Primary metabolism.Protein metabolism and modification.Proteolysis.Peptidase-mediated proteolysis||	CLIP-associating protein (CLASP)		AT2G20190	0.00268503	2.38345	1.21208	1.17137
VIT_07s0005g05010	Metabolism.Primary metabolism.Protein metabolism and modification.Proteolysis.Peptidase-mediated proteolysis||	CLIP-associating protein (CLASP)		AT2G20190	0.000839604	10.9338	8.32676	2.60702
VIT_19s0014g03200	Metabolism.Primary metabolism.Protein metabolism and modification.Proteolysis.cytoplasmic and nuclear protein degradation.Ubiquitin-mediated proteolysis||Regulation overview.Regulation of gene expression.Regulation of transcription.Transcription factor.GATA family transcription factor||Signaling.Signaling pathway.Light Signaling||	COP1-interacting protein 7	CIP7	AT4G27430	0.00111133	-4.3027	-3.88173	-0.420965
VIT_09s0002g09280	Metabolism.Primary metabolism.Protein metabolism and modification.Proteolysis.Peptidase-mediated proteolysis||	Cysteine peptidase	E3_4_22_x	AT3G22260	0.00757545	2.50869	3.36507	-0.85638
VIT_18s0041g00390	Metabolism.Primary metabolism.Protein metabolism and modification.Proteolysis.Protease inhibition||	Cysteine protease inhibitor			0.00226679	5.63965	2.83773	2.80191
VIT_07s0104g01240	Metabolism.Primary metabolism.Protein metabolism and modification.Proteolysis.Peptidase-mediated proteolysis||	DegP2 protease	E3_4_21_107	AT2G47940	0.000587836	1.57037	1.9315	-0.361127
VIT_00s0181g00080	Metabolism.Primary metabolism.Protein metabolism and modification.Proteolysis.cytoplasmic and nuclear protein degradation.Ubiquitin-mediated proteolysis||	F-box domain containing protein		AT1G01020	0.000380347	0.377614	1.41619	-1.03858
VIT_18s0001g05310	Metabolism.Primary metabolism.Protein metabolism and modification.Proteolysis.cytoplasmic and nuclear protein degradation.Ubiquitin-mediated proteolysis||	F-box domain containing protein		AT1G78100	0.00228961	3.97482	3.09133	0.883494
VIT_06s0009g03670	Metabolism.Primary metabolism.Protein metabolism and modification.Proteolysis.cytoplasmic and nuclear protein degradation.Ubiquitin-mediated proteolysis||	F-box family protein		AT4G18380	0.000373841	-1.42404	-0.930078	-0.49396
VIT_06s0009g03680	Metabolism.Primary metabolism.Protein metabolism and modification.Proteolysis.cytoplasmic and nuclear protein degradation.Ubiquitin-mediated proteolysis||	F-box family protein		AT4G18380	0.00111988	2.23511	0.396431	1.83868
VIT_08s0007g02850	Metabolism.Primary metabolism.Protein metabolism and modification.Proteolysis.cytoplasmic and nuclear protein degradation.Ubiquitin-mediated proteolysis||	F-box family protein		AT2G27310	0.00507415	1.89493	0.860537	1.03439
VIT_08s0040g01290	Metabolism.Primary metabolism.Protein metabolism and modification.Proteolysis.cytoplasmic and nuclear protein degradation.Ubiquitin-mediated proteolysis||	F-box family protein		AT2G32560	0.00825455	1.38763	0.889689	0.497942
VIT_05s0062g00020	Metabolism.Primary metabolism.Protein metabolism and modification.Proteolysis.cytoplasmic and nuclear protein degradation.Ubiquitin-mediated proteolysis||	F-box family protein			0.00143332	1.29683	1.37795	-0.0811207
VIT_10s0116g01310	Metabolism.Primary metabolism.Protein metabolism and modification.Proteolysis.cytoplasmic and nuclear protein degradation.Ubiquitin-mediated proteolysis||	F-box family protein		AT4G22030	0.00265381	10.4349	2.88963	7.54525
VIT_00s1386g00010	Metabolism.Primary metabolism.Protein metabolism and modification.Proteolysis.cytoplasmic and nuclear protein degradation.Ubiquitin-mediated proteolysis||	F-box family protein		AT4G22030	0.00847287	8.20103	5.00517	3.19586
VIT_17s0000g00940	Metabolism.Primary metabolism.Protein metabolism and modification.Proteolysis.cytoplasmic and nuclear protein degradation.Ubiquitin-mediated proteolysis||	F-box protein			0.00709152	1.82952	0.775146	1.05438
VIT_11s0065g00730	Metabolism.Primary metabolism.Protein metabolism and modification.Proteolysis.cytoplasmic and nuclear protein degradation.Ubiquitin-mediated proteolysis||	F-box protein			0.000175477	1.69208	1.54659	0.145484
VIT_00s0214g00150	Metabolism.Primary metabolism.Protein metabolism and modification.Proteolysis.cytoplasmic and nuclear protein degradation.Ubiquitin-mediated proteolysis||	F-box protein PP2-B1 (Protein phloem protein 2-like B1)		AT2G02230	0.00845657	1.11522	1.18099	-0.0657731
VIT_10s0116g01440	Metabolism.Primary metabolism.Protein metabolism and modification.Proteolysis.cytoplasmic and nuclear protein degradation.Ubiquitin-mediated proteolysis||	F-box-like		AT4G04480	0.00199412	9.24183	2.80744	6.43439
VIT_18s0001g04700	Unclear||	GP5 ubiquitin-like		AT1G22050	0.000758724	6.01917	3.99956	2.01961
VIT_14s0068g02150	Unknown||	Kelch repeat-containing F-box family protein		AT3G27150	0.00701186	1.04008	0.642267	0.397815
VIT_01s0127g00250	Unknown||	Kelch repeat-containing F-box protein		AT1G23390	0.00263203	-3.02927	-4.31203	1.28276
VIT_01s0026g02080	Unknown||	Kelch repeat-containing F-box protein		AT2G02870	0.00107824	1.00874	0.348722	0.660022
VIT_06s0004g02980	Unknown||	Kelch repeat-containing F-box protein		AT5G60570	0.00592144	1.66267	1.35808	0.304591
VIT_18s0001g04730	Unknown||	Kelch repeat-containing F-box protein		AT1G22040	0.00405127	4.28687	2.84073	1.44614
VIT_14s0171g00320	Unknown||	Kelch repeat-containing protein		AT1G51540	0.00341166	4.81622	3.23441	1.58181
VIT_02s0012g00310	Metabolism.Primary metabolism.Protein metabolism and modification.Proteolysis.Peptidase-mediated proteolysis||	Lon protease	E3_4_21_53	AT5G47040	0.00432502	-1.80857	-3.24781	1.43924
VIT_14s0060g01230	Metabolism.Primary metabolism.Protein metabolism and modification.Proteolysis.Peptidase-mediated proteolysis||	Lon protease	E3_4_21_53	AT5G26860	0.00701072	-1.54414	-1.90543	0.36129
VIT_16s0013g00220	Metabolism.Primary metabolism.Protein metabolism and modification.Proteolysis.Peptidase proteins||	Metacaspase AtMCP1b		AT1G02170	0.00381457	1.91731	-0.590209	2.50752
VIT_01s0026g00900	Metabolism.Primary metabolism.Protein metabolism and modification.Proteolysis.Peptidase-mediated proteolysis.Metallopeptidase-mediated proteolysis||	Metalloendoproteinase 1 precursor		AT1G70170	0.00693259	1.671	0.676056	0.994942
VIT_07s0031g00820	Metabolism.Primary metabolism.Protein metabolism and modification.Proteolysis.Peptidase-mediated proteolysis||	Methionine aminopeptidase 1B, chloroplast precursor	E3_4_11_18	AT4G37040	0.000900402	4.68885	2.5507	2.13815
VIT_08s0040g01590	Metabolism.Primary metabolism.Protein metabolism and modification.Proteolysis.Peptidase-mediated proteolysis||	OTU-like cysteine protease Ovarian tumour, otubain		AT5G03330	0.00456141	1.72502	0.499585	1.22543
VIT_19s0177g00070	Metabolism.Primary metabolism.Protein metabolism and modification.Proteolysis.cytoplasmic and nuclear protein degradation.Ubiquitin-mediated proteolysis||	Polyubiquitin (UBQ14)			0.00641507	3.97708	2.11083	1.86625
VIT_14s0036g01020	Metabolism.Primary metabolism.Protein metabolism and modification.Proteolysis.cytoplasmic and nuclear protein degradation.Ubiquitin-mediated proteolysis||	Polyubiquitin (UBQ4)			0.00125644	3.72439	2.87331	0.851086
VIT_03s0063g02110	Metabolism.Primary metabolism.Protein metabolism and modification.Proteolysis.cytoplasmic and nuclear protein degradation.Ubiquitin-mediated proteolysis||Signaling.Hormone Signaling.Auxin Signaling.Auxin-mediated Signaling pathway||	RUB1-conjugating enzyme	K10579		0.00219361	5.44193	2.37766	3.06427
VIT_14s0066g00590	Metabolism.Primary metabolism.Protein metabolism and modification.Proteolysis.cytoplasmic and nuclear protein degradation.Ubiquitin-mediated proteolysis||	SCF E3 ubiquitin ligase complex F-box protein grrA		AT5G40470	0.00219771	5.12405	3.37776	1.74629
VIT_03s0063g00860	Metabolism.Primary metabolism.Protein metabolism and modification.Proteolysis.Peptidase-mediated proteolysis||	Serine carboxypeptidase		AT3G63470	0.00788007	-1.6024	-1.26089	-0.341516
VIT_13s0019g05130	Metabolism.Primary metabolism.Protein metabolism and modification.Proteolysis.Peptidase-mediated proteolysis||	Serine carboxypeptidase III		AT3G10410	0.00748825	8.55374	5.90414	2.6496
VIT_14s0108g00100	Metabolism.Primary metabolism.Protein metabolism and modification.Proteolysis.Peptidase-mediated proteolysis||	Serine carboxypeptidase S10		AT2G33530	0.00734455	1.28266	0.104813	1.17785
VIT_12s0035g01000	Metabolism.Primary metabolism.Protein metabolism and modification.Proteolysis.Protease inhibition||	Serine protease inhibitor, serine-type			0.00130586	-1.10564	-0.805478	-0.300165
VIT_13s0139g00150	Metabolism.Primary metabolism.Protein metabolism and modification.Proteolysis.cytoplasmic and nuclear protein degradation.Ubiquitin-mediated proteolysis||	Seven in absentia SINA3	K04506	AT3G61790	0.00287034	5.1891	3.89016	1.29894
VIT_17s0000g04680	Metabolism.Primary metabolism.Protein metabolism and modification.Proteolysis.Peptidase-mediated proteolysis||	Signal peptide peptidase SPPA		AT1G73990	0.00123024	1.11491	0.723359	0.391553
[truncated: 1,357 more rows]

## Sheet: TableS5
Supplemental Table S5. Differentially expressed Botrytis cinerea genes during egression on ripe berry as compared to PDB grown B. cinerea. Gene function with possible further description and Carbohydrate-Active enZymes (CAZymes) subfamily are presented.
[truncated: 3,550 more rows]

[truncated: 10 more sheets: TableS6, Table S7, Table S8, Table S9, Table S10, Table S11, Table S12, Table S13, Table S14, Table S15]
